# Supplementary material for: Genome-wide identification and functional characterization of magnesium transporter (MGT) gene family in soybean (Glycine max L.) and their expression profiles in response to aphid infestation, dehydration, and salt stresses
Source: PLoS One. 2025 Aug 29;20(8):e0330440. doi: 10.1371/journal.pone.0330440 (PMC12396710; doi:10.1371/journal.pone.0330440)
Supplement: S7 Data — (S7 Data.XLSX) [file pone.0330440.s007.xlsx]

## Sheet: Sheet1
S7 Data. Exon-intron sequences of GmMGT genes to identify gene structure.
Gene ID	Exon and intron number	Sequences
GLYMA.04G005200	Exon 1	ATGGGGATTGCAGAGAACTCAAAGGGTTTGGTTCTTGCTGTGGCATCGGGTGTGTTCATAGGAGCAAGCTTCGTCCTCAAAAAGAAGGGTCTTAAGCAGGCTGCCACCCACGGCACTCGCGCAGGAGTTGGCGGCTATTCTTATCTACTCCAGCCACTTTGGTGGGCTGGCATGCTTACAA
	Exon 2	TGCTTATTGGGGAGGTTGCAAATTTTGTCGCTTATATATATGCTCCTGCACTTCTCGTTACTCCCCTTGGTGCACTAAGTATTATTGTCAG
	Exon 3	TGCTGTTTTGGCTCACTTCTTGCTCAAGGAAAAGCTTCAGAAGATGGGCATTTTGGGATGTGTCTTCTGCATTGTGGGTTCAGTTCTCATTGTCATCCATGCACCTCAAGAGCATGCTTTAAATTCTGTCCAAGAAATATGGGATCTCGCCACTCAACCGT
	Exon 4	TATTTCTAGTTTATGTGGCGGCGGCAGTTTCGGTAGTTTTAGCCTTGATTTTGCATTTTGAACCTCGCTACGGACAGACAAATATGCTGGTTTACTTGGGAATTTGCTCGTTAATTGGCTCACTTTTG
	Exon 5	GTTATGAGCACAAAAGCCATAGGGATCGCAATCAAGCTTACATTGGAGGGAACAAGTCAATTAACATATCCTCAAACTTGGTTTTTTCTTACCGTGACTGTCATATGTATCATTACACAGTTGAATTACCTGAACAAG
	Exon 6	GCACTGGATACATTTAACACCGCAATTGTCTCTCCCGTATATTATGTCATGTTCACAACTCTGACCATTATTGCTAGTGTGATAATGTTTAAG
	Exon 7	GATTGGTCTGAGCAGAGTGCAGGTAGCATAGCCTCTGAGATATGTGGATTTGTCATTGTTCTTTCAGGAACAATCTTATTGCATGCGACAAGAGAACAAGAACAATCCAACAAACAAG
	Exon 8	GGTCCTTAACATGGTACATTGGTGAGGACTTGGTAAAGCGCATTGAGGATGGACACCTGAACCTTTTACATGGTTCAGATTATGTTGAAAAGTGA
	Intron 1	GTAACTAACTAACTCACTCGCTCTCTCTGTTAGACTCTTACTATGCTTTCTCACTAACACCAACTCTTTCTAATTCCTCACAG
	Intron 2	GTATTATATTAACAACACTTCTCATCACTCTTAGTATGACTTTCTTTTCAAACTCACTCAACCCCATCTTTATCTATCTGGATATATAG
	Intron 3	GTTTGTTTTTCTTATTTTTCACTCTTATAATAAGTTCATTTCCGGTCCATAAAGTGGTGTTTCTCATAATCTCTCTTTTTTTCTTCAG
	Intron 4	GTACTTTTGTTTTCGCCAATCACTTTGATGGAAGCTTCATATTGATATTGTAATTCACAAACTAACTAAACTATTCAG
	Intron 5	GTGAGTGCTTAGTTATCAAATTTAGCCTCATGCAAAACCATATATTATTGTTCATCAATGTATTGAAGGTCACCTTTTTCTATATTTGTTTAAGCATTCCACAAATTGCTGTCTGCTCTCTTTGTTCAGTATTGGTTGAGGTAGAAGCTTGTGTTGATTGACTGACTATCTATGTGCTGATGTGCATGCTATATATGACCTGCAGATGCCTCATCATCTTTTCAAAATCTTTTCTGAAGAGGTTTTAGTAGTGCAATTTAAGGAGTTATATATATTATAGCCAAAATATGCGAGGCAATAGCATTTTCTGTAAAGTATATTATCAATTGGACCCACTTTACTAGTTAATTACATTTAACCTATGGTGTAAAATTATTGAGAGTGGAAAACGATACGTTG…
	Intron 6	GTATCATGACATATTCATATTCTTGGATTCATTTGGTGCTATATGGAAGGTCTTCTTTTGTTGAAAGCTTGACTTTTTGGTTGCTTTAATTTTCTGTGCAG
	Intron 7	GTACAAATTACATGTTACTTTCAATCAATTGCGCATGCCTAATTACCAATCATCAATTTATTTTTTGTTTGAAATGTGTCCAGGCCGAAATCCCTTGAATTATGGATTCGTGATTGTATCTTCTTATTTCCTGTAATTATCAATTGTGCATAGAATCTCTCGCAGCAGAAAGAGATTTCTTAATTTACAGGGAGTAAACCTGATCCAGTGATTACTTTGAATTGCTATTTGATGCAG
GLYMA.06G005000	Exon 1	ATGAGTATGAGAGGAAGGTTCCGCGGAGGAAATGAGAATGATGAAAAAGTGGTGAAGTGTGTAGAGAGCGTTAGAGTGATAGTGATGGGGATTGCAGAGAACTCAAAGGGTTTGGTTCTTGCTGTGGCATCGGGTGTGTTCATAGGAGCAAGCTTCGTCCTCAAAAAGAAAGGTCTTAAGCAGGCTGCTACCCACGGCACTCGCGCAGGAGTTGGCGGCTATTCTTATCTACTCCAGCCACTTTGGTGGGCTGGCATGCTTACAA
	Exon 2	TGCTTATTGGTGAGGTTGCAAATTTTGTCGCTTATATATATGCTCCTGCACTTCTCGTTACTCCCCTTGGTGCACTAAGTATTATTGTCAG
	Exon 3	TGCTGTTTTGGCTCACTTCTTGCTCAAGGAAAAGCTTCAGAAGATGGGCATTTTGGGATGCGTCTTCTGCATTGTGGGTTCAGTTCTCATTGTTATTCATGCACCTCAAGAGCATGCTTTAAATTCTGTCCAAGAAATATGGGATCTCGCCACTCAACCAT
	Exon 4	TATTTCTAGTTTATGTGGCGGCAGCAGTTTCGGTAGTTTTAGCCTTGGTTTTGCATTTTGAACCTCGCTACGGACAGACAAATATGCTGGTTTACTTGGGAATTTGCTCATTAATTGGCTCACTTTTG
	Exon 5	GTTATGAGCACAAAAGCCATAGGGATCGCAATCAAGCTTACATTAGAGGGAACAAGTCAATTAACATATCCTCAAACTTGGTTTTTTCTTACCGTCACTGTCATATGTATCATTACACAGTTGAATTACCTGAACAAG
	Exon 6	GCACTGGATACATTCAACACAGCAATTGTCTCTCCCGTATATTATGTCATGTTCACAACTCTGACCATTATTGCTAGCGTGATAATGTTTAAG
	Exon 7	GATTGGTCTGATCAGAGTGCAGGCAGCATAGCCTCTGAGATATGTGGATTTGTAATTGTTCTTTCTGGAACAATCTTATTGCATGCGACAAGAGAACAAGAACAATCCAACAAGCAAG
	Exon 8	GGTCCTTAACATGGTACATTGGTGAGGACTTGGTAAAGAGCATCGAAGATGGACACCTGAACCTGTTACATGGTTCAGATTATGTTGAAAAGTGA
	Intron 1	GTAACCAACTTAACTCATTTTCTTCCCAATTTTTACCTTCTTTAAACGAACTCAATATTC
	Intron 2	GTATTATATTAACAACACTTCTCATCAATCTTAGTTTGACTTTCTTTTCAAACTCACTCAATCCCCATCTTTATCTATCGGGATATATAG
	Intron 3	GTTTGTTTTTGCCTTGTTTTTATTAACTTCATTTCCGGTCTATGATATGAAGTCGCGTTTCTCATCATCTCTTTTTTTCATTTCTACAG
	Intron 4	GTACTTTTTGTTTTCGCCAATCACTTTGATGGAAGCTTCATATTTATATTCTACTTCACA
	Intron 5	GTGAGTGCATAGTTATCAAATTTAGCCTCATGCAAAACATAAATTATTCTTCATCAATGCATTGAAGGTCACCTTTTCCTATATTTGTTTAAGCACTGCACAAATTGATGTCTGCTTTCTTTGTTCAGTACTGGTTGAGGTAGAAGCTTGTGTTGATTGACTGACTATCCATGTACATTGTGCTGATGTGCATGCTATATATGATCTGCAGATGCATCATCATCTTTCCAAAACCTTTTCTGAAGAGATTTTGGTAGTGCAATTTAAGGAGTTATTATAGCCAAAGTATGCAGGGCAATAGAATCATGTCATGGCAATTACAATTGTAACTGGATCCTGGATCCTTATATACTAGACACAATTGAATAGGAAATTGCATGTTCATGCCTTCGTTTTAAA…
	Intron 6	GTATCATGACATATTCATATTCTTGAATTCATTTGGTGCAATATCGAAGGTCTTGTTTTTTTGAAAGCTTGACTTTTTGGTTGCTTTAATTTTCTGTGCAG
	Intron 7	GTAATTAATACATGTTACTATCAATCAATTGCGCATGTCTAATTACCAATTATTTGTTTGAAATGTGTCCAAGGCGAAATCCCTTGAATTATGGATTCGTGATTGTAGCTTCTATTTACTACCTAATGACTACCGAATGCCCCTCTCCCTTTATTTCCTGTAATAAAATTATCAATTGTGCATAGACTCTCCTGTGGCAGACAGTGATATTCTATTTGATGCAG
GLYMA.11G105300	Exon 1	ATGGTTTCGGTAGTTTTGCCCTTGATCATACACTTTGAACCTCACTATGGACAGACTAACATGCTGGTCTACTTGGGAATTTGTTCATTAGTTGGCTCACTTACG
	Exon 2	GTTGTGAGCATAAAGGCCATTGGAATTGCAATAAAGCTTACACTTGATGGAATAAGTCAAATAGTTTATCCTCAGACTTGGTTTTTTCTTACCGTGGCCATAATCTGTGTCATTACACAGTTGAATTACCTTAATAGG
	Exon 3	GCTCTGGATACATTCAATGCCACAATTGTTTCGCCTGTATATTATGTAATGTTCACCACTCTTACTATTATTGCCACTGCAATAAT
	Exon 4	GATTGGTCCCGGTCAGGATATCAGCAGCATAGCCTCTGAGATATGTGGATTCATCACTGTTCTTACAGGAACAATCATATTGCACATGACTAGAGAACAGGAAGAATCCAATATGCAAA
	Exon 5	AGACCTTTACATGGTTTATAGGTGAGGATTTGATGAAGGATGTTGAGAATGAACACCTGATTCTTATACACGATTCGGATTACCTAGAACGTTGA
	Intron 1	GTAATTATGTCTGTCTGTCTGTGATGAAGTTTCATCTTGATATTGCAACGTTTGGACTAACTGTATACTTGCTACTTTGTACATGAATTTTTCAATTTTTCAG
	Intron 2	GTGAGTGGGTGGTGAAACTTTGCCAGTTTGGCCTGCATTTGATGCATGATTTATGGTTTCTTATTCCAGTGCTGTTCCATGGGGCAGGGGCAAACCCTCTTGGCTTTTGTTATTATAGTTGTTTTTAAGAGGAAAACCAATCAAAGGGTTGGTCTTCTAGTTTTGGTAAATAGAGCAATAGAGCGTAGCTTTTTGAATTCGATTAAACTAGAATCAATATAGAACTCATACTCTCTATAAGGCAATGGCTTGCAAGTGACAAGCCCTTCATGCACAACTATAAACAGCTAGTCATATAGATAACAAAACAAGGCCCTACTTGATCTGTTGATTACATTTGCAGCTATGGTGAGAAGTAATTGTTATTGCTAAATAATGCACTGCAGTTGATACAATTCT…
	Intron 3	GTTTAAGGTATGATAATATACTCATTTTTTTTATTCCTTAGGTGATATCTCAAACTTTTC TTTTTGCTGAACAATAGGATATGACAAACTTGACTGTTTACTTTCAG
	Intron 4	GTACAGAATAACATGTTGCTTTTAATCTGATTCATGCCAGTTTCCATTTGTTTGCTAATGCATTTATAGACTCTTACAACTCATAGGGATTTGTCTATAGCAATTAAACCTGATGAAGTGATGGTATCTTATCTATTTGATGCAG
GLYMA.12G030100	Exon 1	ATGAGAGGAGAGAGAAAGAAGGTGAAAAATGAAAATATCCGTGTAGCGTGTGAAGGGATGAGCCAC
	Exon 2	CGACCAACACCTGTGCAGCAATTCTCTGTCACCAAATTTGATCTTTCTTTCTTTCTTTCTTTGGCGGGAATGACAGAAACGGGGGTTTCTGATAATTTCAAGGGCTTAATACTGGCGATGGGTTCTAGTGCATTCATCGGTTCCAGTTTCATCTTGAAGAAGAAGGGTCTTAAGCGTGCTGCTGCACGCGGTACTCGTGCAG
	Exon 3	GAGTTGGTGGCTATACTTATCTACTAGAGCCGCTTTGGTGGGCTGGCATGGTGACAA
	Exon 4	TGATTATTGGGGAGATTGCAAACTTTGTTGCTTATATCTATGCTCCGGCAGTTCTGGTTACTCCCCTTGGTGCACTTAGTATTATTGTCAG
	Exon 5	TGCTGTTTTGTCTCACTTCTTGTTGAAGGAACGGCTTCCGAAGATGGGGGTATTGGGGTGTGTATCCTGCATTGTGGGATCAATTGTTATTGTCATCCATGCACCACAAGAGCAAACTCCGAGTTCTGTCCAAGAAATATGGGATCTGGCCACTCAACCAG
	Exon 6	TTTCGGTAGTTTTGGCCTTGATCGTACACTTTGAACCTCGCTATGGACAGACTAATATGCTGGTCTACTTGGGAATTTGTTCATTAGTTGGCTCACTTACG
	Exon 7	GTTGTGAGCATAAAGGCCATTGGAATTGCAATAAAGCTTACACTTGATGGAATAAGTCAAATAGCTTATCCTCAGACTTGGTTTTTTCTTACCGTGGCCACAATCTGTGTCATTACGCAGTTGAATTACCTTAATAGG
	Exon 8	GCTCTGGATACATTCAATGCCACAATTGTTTCTCCTGTATATTATGTAATGTTCACAACTCTTACTATTATTGCCAGTGCAATAATGTTTAAG
	Exon 9	GATTGGTCCGGTCAGGATGTCAGCAGCATAGCCTCTGAGATATGTGGATTCATCACTGTTCTTACAGGAACAATCATATTGCACATGACTAGAGAACAGGAAGAATCTAATATGCAAA
	Exon 10	AGACCTCAACATGGTTTATAGGTGAGGATTTGATGAAGGGTGTTGAGAATGAACACCTGATCCGTATACATGATTCAGATTACCTCGAACGTTGA
	Intron 1	GTCATCAAGGAAATTGATTTTAAAGGGTCTTGTTCTTCCATCTTCAG
	Intron 2	GTCGTTTCTATTCATTGTCAATCACACAAATTCCCAATTAATACTTTTATTTTGTGACCAAGCAATTGCATTGTATAGTCTTTGGTATTTTAGATCAGATCCATGAGATGCTATGGTAGCTTCTGATCCCGTTTTTGATAATTTTGATTTTTGAATTTTTCAG
	Intron 3	GTAAGTGTGGCACCTTGATTTCTTCTCGCTCTCTCTCTCTCTCTCTCTTTATCCAAGGTTGTTGATTTGAATTTTGAAATGAAACTATTTTGGATCTTGAACTATTTGCTTACAG
	Intron 4	GTACTCTAGCTTTAATTAAAATTTTGATTGTTTTGATGAATTTTGTGTTTGTGTGGATTGTAGAACTAACATATCCGGTATGTGTTGCTAG
	Intron 5	GTTGGATTTTAACCTGTTTTAATTTACCCTTGAAGTTAATTCCTATATTCCGGTCTATTACCTGATGTTTTCATCCCCCCCTTTTGTTTTTCAACAGCATTTCTGTTTTATGTGATGGCAACAG
	Intron 6	GTAATTATGTTATGTCTATCTGTGATGAAGTTTCATATTGATATTGCAACACTTGAACTAACTGTGTATACTTGCTACTTTGTACATGAAATTTTCAAAATTTCAG
	Intron 7	GTGAGTGAGTGGTGAAACTTTGCTAGTTTGGCCTGCATTTGATGCATGATTAATGGTTTCTTATTCTAGTGCAGTTCCATGGGGCTGGGGCAAAGCCTCTTGGCTTTTGTTATTATAGTTGTTTTTTAAGAGGAAAATCAATCAAAAGGTTGGTCTTCTGGTTTTGGTAACTAGAGCAGTAGAGCCGAGCCTTTTTGAATTAGATTAAACTAGAATCAATATAGAACCATACTCTCTATAAGGTGATGGTTTGCAAGTGACAAGTCCTTCATGCACAACTACAAACACCTAGTCATGTAGATAACAAAACAAGGCCCTGCATGAATTCTCACATTGAAATATGTATGAACTGGAAAAAAAATTGAATTTTGAACTTGATACAGATCTTGAATCATGACC…
	Intron 8	GTATGATAATAGATTCATATTTCTTTGATTCATTTGGTGATATCTCAAACTTTTCTTTTTGCTGAAAATAGGATATGACAAGCTTGACTATTTACTTTCAG
	Intron 9	GTACAGAATAACATGTTACTTTCAATCTGATTCATGCCAGTTTCCATTTGTTTGCTCATGCATTTATAGACTCTTACAACTCGTAGGGTATAGCTATTAAACCTGATGAAGTGATGGTATCTTCTCTATTTGATGCAG
GLYMA.05G196600	Exon 1	ATGAGCTCCAGCAATTTGACGGGGTTTGTGTTGGCCGTGCTTTCCAGCGCTTTCATTGGCTCCAGCTTCATCATCAAGAAAAAGGGTCTCCAACTCGCCAGTGCCAATGGCCCACGTGCCA
	Exon 2	GTGTTGGTGGCTATGGCTACTTGCTTCAACCTCTCTGGTGGGTCGGAATGATTACCA
	Exon 3	TGATTGTTGGAGAGATTGCTAATTTTGTAGCCTACATTTATGCCCCTGCTGTTCTTGTTACTCCACTCGGTGCTTTGAGCATTATTGTTAG
	Exon 4	TGCTGTCTTGGCACATTTTCTCTTGAAGGAGAAGCTGCAGAAAATGGGCATGTTGGGGTGTCTTCTGTGCATTGTGGGATCAACTGTTATTGTGTTGCATGCACCCGAAGAGAAATCTCTTAGTTCTGTACAAGAAATATGGGAATTGGCCATTCAACCTG
	Exon 5	CATTCCTCTCGTACACTGCCTCAGCAATTGCCGTGACATTGTTCTTGGTTTTGTATTGTGCTCCCCGTCATGGCCAGACTAATATTTTGGTTTATACTGGAATATGCTCGATAGTTGGGTCCTTGACA
	Exon 6	GTCATGAGTGTAAAAGCAGTTGGCATTGCGATAAAACTTACACTGGAAGGTGCAAACCAGGCTTTCCACTTTCAGGCATGGGTTTTTGCAATGGTTTCTGTCACCTGCATCATTGTCCAACTAAATTACCTTAATATG
	Exon 7	GCATTGGATAATTTTAACACAGCAGTTGTTTCTCCAATCTATTATGCATTGTTCACTTCTTTTACAATATTGGCCAGCGCAATCATGTTTAAG
	Exon 8	GACTATTCTGGTCAAAGTATAAGCAGTATTGCATCAGAGCTATGTGGTTTCATCACTATTTTATCTGGAACGACTATATTGCACAGTACAAGAGAGCCAGATCCTCCAGTCGTTGCAG
	Exon 9	ATTTATATACACCATTGTCTCCAAAAGTGTCATGGTATATCCAAGGCAACAGCGAACCCTGGAAACAGGAGGAGGATGTGTCACCCTTGAATTTAATTGCGATTATACGGCAAGACCATTTCAAGTGA
	Intron 1	GTCAGCCTCTCTCTGCTCTCACCCAACTTTTTCTTTTCTTTCTTTAAAAAAAAAATACATTTTTCTGGGAAATAATGTTTCATTCGTGGTCGTGTTTTGCATTGTGGTTTTTAG
	Intron 2	GTATGCAACATTTTCTCTTTTCTTTGCTTTTTTACCCTTTACTTCACCCATTTCCAGATTTTTTTTTGTTGCTGATTTTGCTTTTTTGTTGTAG
	Intron 3	GTAAATATTTATTTCCATTTTATACTATACTAAATACTATAGCTGTTTCCATTTCATGTTTTAGTCCCTATACAGTTTCTTTGTAGTGATTTTGTACTGCTACAAAGTCTTCTATATTAGTGAGAGGGACCAAAATTTTGTCAGGCATGCATGTGCAGGGACTAAAACTTATAATTTTCTCGTATAAAAACTAAAACTTAAAAATGGGGACAACTATAGGAACCACGTGAATAGTTTAACCTTATTATTAAGGAGCTGAGAATTGCTATGGATATGGGCAG
	Intron 4	GTATTCTGTCAATGTTTCGTTGATTATCCATTATGAAAAAAATGCCTAATGGTATTTTCTTGATTATTGCTTTCTGCTTTTTGCATCCAG
	Intron 5	GTAAGTGACTCTACCCAGTTAACCTTGTCATATGTGATATTTTTATCATTTTGGATATTTCTGTACTTTCTAGCTGTTGACTGAGTTGTATACCATAGTCCACCATTTGTTTTATCTTTCTGATAAAATACTAATTTCTCAG
	Intron 6	GTCAGTACTATTTTTTTTTTCTGTGCATAATTTTTTGCATTACACATTAACTAGCTGTTAAAACCAGGCGTGCTTTCTTCAGATACTTTGTTGCATTCTGTTGCTTTGTTCTCTGTGTTTTACATGTATAACATGTCCTACTGAAGACAAGTTAGGCTGTTTGTGTTTGTTGAAACCTGTGATTGATGAAAACTATGTGAACTTTGTTTTCTTGTTTAATATCCTCTTAATTGTCTTCATTTTGGAGGATACACTCATTCATGTTTGCTGACCATTTATAAAATCTTGATTTTAAAATTATTTATTTTAATGATTTTCTTTGCCTTGATGCATTTGGCTACATATTTTATATGGTCTAATTGTCTAACCAAGAATTTGATGAATTCTAGGACAAGGTTT…
	Intron 7	GTTTATACTTTTCAGAAACATAATGAGAAAATTTGTGTGTGGAAGGAGACATTTTATGGTTCAAGTATTTTTTGTAATCCTGCCTCCTCTGCTTTTCTTATTTAG
	Intron 8	GTAATACCTCTTGCACTTTAGTGTGGAGGACTTGGATGATAGAAGCTCATCATTATTCCAATCTTATGTTTACGTGGATAAGGGCTTTTCTTATGTTGTTCAATATTCTAATCAGTATATTGTACATTTGTCCTAATCCTGAATTCAATATCTGGATAGGGGTCGCATCAGATAGTGTAGGATTTCATAGCATAATAGGATATGTTTACTCTTGGCACTGAGATTGGAAATTATTTGCTACTTTCTAGTAATCTTAAGTTGAGATAACTAATGCTGTTTCCCAAAAAGTACATACACTATCTTATTGTTCTTCACATTCAG
GLYMA.06G159100	Exon 1	ATGTACTCCACCAATTTGATCGGTTTCATTCTGGCCGTCGTCTCCAGCGCCTTCATCGGCTCCAGCTTCATCATCAAGAAAAAAGGCCTCCAACGTGCCAGTCTCAACGGCTCACGTGCCA
	Exon 2	GTGGCGGAGGCTACGGTTACTTGCTGCAACCTCTTTGGTGGCTCGGAATGGTTACCA
	Exon 3	TGATTGTCGGAGAGATAGCGAATTTCGTGGCGTACGTTTATGCCCCCGCGGTGCTTGTCACGCCGCTTGGTGCTTTGAGTATTATTGTTAG
	Exon 4	TGCTGTGTTGGCGCATTTCATGTTGAACGAGAAGCTGCAGAAAATGGGCATGCTGGGGTGTCTTCTGTGCATTGTGGGGTCCACTGTGATTGTGCTCCATGCACCTCAAGAGAAGCCTCTTAGTTCTGTAGAAGAAATTTGGCAGTTAGCACTTCAACCGG
	Exon 5	CATTCTTGTTGTACACTGCCTCGACCATCGCTGTAGCTTTCTTTTTGATATTGTATTGTGCTCCTCGCTTTGGCCAGACTAATATTTTAGTTTATATTGGAATATGCTCCATAATTGGATCCTTGACT
	Exon 6	GTCATGAGCATAAAAGCCATTGGCATTGCTATAAGACTTACAATTGAGGGTGCCGATCAGTTTGTTCAGTTTCAGACATGGATTTTTACGATGGTTGCTATTTCCTGCATCATTACGCAGTTAAATTATCTTAATATG
	Exon 7	GCATTGGATACTTTTAACACAGCAGTTGTTTCTCCGATCTACTATGCCTTGTTCACATCTTTTACAATATTAGCTAGTGCAATCATGTTTAAG
	Exon 8	GACTATTCTGGTCAAAGTATAAGCAGTATTGCATCAGAGTTATGTGGTTTCATTACTGTTTTATCTGGTACAACTGTATTACACAGTACAAGAGAGCCAGATCCTCCAGTCAATACAG
	Exon 9	ATTTGTATAGTCCCTTGTCTCCAAAAGTATCGTGGTATATCCAAGGCAATGGCGAACCTT GGAAACAGAAAGAAGAAGATGGGCCACCCTTTAATTTAATTACAGTTATCCGGCAAGACC ATTTCAAGTGA
	Intron 1	GTTACCTCTCTCTTCTCCCTCACTCTCACGTGCCGTTTTCCTCCTCTTCCTAACAATTCTTCGTTTCAG
	Intron 2	GTTAGTACAGTACCTAACTACTTTTATTCACACTTAATTGCCTTTTTAGTCCTTAATTCTCGTAATTGTGCGATTTTACTTTCTCGGGTTCAATTATGCAATTGAGTTCCTCAATTTTTTTATTTTTTTTTTACCATTTACAGTCCATTCATCGTGTTGCTTCATTCAATATCTAACGAAATTAGCTAACTTAAGAGACCGATTGTAAACAAGAGAAAACTCGAGTGACTCGAAGACAGTAGTTTCAGGTGTTTACAATAACTCACGAGTTAGACTCCCTCACACTTGATTTACGCTATTAGAATACCGGGACCAAAATCATGATGAACTAAAAATATAATTAAGTATTTTCTTATTTATTTCACTTTCTTATTGCTTCTGAGTTGGAGCCTCTTTTTT…
	Intron 3	GTAATTGCCAATTTTTTATTCTTTTTTTTTAATATTATTTTTCTACTAAATTAACTGTTTTGTGAATCTGGAAATGGCTAG
	Intron 4	GTATGCTGTTGCTTGAGGTTTTATTGTTTGTATCTGCAATCAAAATGCGAATTTTGTTTTGTTATGCACGCCTGATGTTTCTGCTTCCTGTTTTGGCATCCAG
	Intron 5	GTAAGTGGCTCCTCTTTCTACCCAATTCATCTTTGGAGTACTTATAGTTGACTAAACTCAATACCAGAGGTCATCTTTTGTTTTGCACTTCTGATAGAATATCTTGTTTCCCAG
	Intron 6	GTCTGTATCACTCTTAACTTTTATGTGAGCATAATGTTTTGTATTTGAAAAAAAAGAAATTAGAGCCTGGGCTTATCTTTTCTTTAGAAGAAATGATATACATATTCTGTGTTGGCTTTCTACTCTGTATGTCATCCTGCTTGTTTTTCGTGTGAGGAAGCATTTTAGTTTGCAGAAGAAGGGGATCATACTTTTGAAGGCTTTGGGCCCTGCTTGTTATCAACATGTCTGTTTTGATGTTTTCACCTAAAGTAATTGCATATCATTATATCAATCAATAAAACATTTTGTAGGCTATGAGCTGATCTAGAAGTTCAAGATGAGCATCTACTTCAAATAACATTCATGTAATGCATGATCTGGGCCACCAGAACTGATAATCTTAAAGTCCTGACTCCT…
	Intron 7	GTTGGTATTTTACTGAAACAAAATGAAAAATGCATCTAAAGAGACATCTTAACGATCAAGTGCTCAACTATCTGTTGTAATCCTGCCTCCTCTGCTTTTATTATTTAG
	Intron 8	GTATTGAATCATCCTCTTTGTTGAGGAGCCCTTTGTTGATGTAAGGTCCTCATTATATGTGCCTTTGTATTGAGCTCCAATCAAAGACTTTATCAGTATTGGGTAGCTTTACCTGTAATTAGTTTGTTTACACCAAAGGTCCTCATATTTTCTTGTCGACTTCTTGTTCAATCTAACATGCATGAGTAGCCATGGCCACAGAATAGATTTCTTTTTTCATATAAGCTATTAGAGTAACAAGCACGGTTGTCAAAATTGAGGTCTTATTTTGGATTGGCAAGAGAGGTGAAACACATACATTGTGAGACTGTAACAAGGATTGTAAGATCTTACCTAAAATACAAAATTGTGTGTGTAACGAAAACAATTAAACTTAAATACAGACTTTTTTTATAAAAA…
GLYMA.02G280800	Exon 1	ATGGGTCTGTCCAAGGAGAATCTGAAAGGTCTCATACTAGCTTTGGTGTCAAGTGGGTTCATTGGGGCAAGTTTTATCATTAAGAAGCAAGGCCTTAGAAGAGCTGCAGCAGTTTCTGGTGTCAGGGCTG
	Exon 2	GTGTTGGTGGTTATTATTATCTCTTGGAGCCACTATGGTGGGTGGGAATGATCACAA
	Exon 3	TGATTGTAGGAGAGGTTGCAAACTTCGTTGCATATGCATTTGCTCCAGCAGTCCTAGTTACTCCTCTTGGTGCATTAAGTATTATTGTGAG
	Exon 4	TGCTGTTTTGGCTGACATTATTCTGAAAGAGAAGCTACACAATCTTGGGATATTGGGCTGTATAATGTGCATTGCTGGTAGTATCATTATTGTTATTCATGCTCCTAAGGAACAACCTATTACATCTGTTCTGGAAATATGGAATATGGCCACTCAACCAG
	Exon 5	CTTTTCTGGCATATGTGGGCTCAGTAATAGTGTTGGTTTTCATTCTGGTCTTCCATTTTGCACCAAGATGTGGGCATACGAATGTGCTAGTTTTTACTGGAATTTGTTCATTGATGGGTTCCCTCTCT
	Exon 6	GTGATGAGTGTTAAAGCCCTTGGAACTTCTTTGAAATTAACTTTTGAAGGGAAAAATCAGTTAATCTACCCAGAGACATGGTTTTTTATGTTAGTTGTTGCTATATGTGTCATCATGCAAATGAATTATCTTAATAAG
	Exon 7	GCTCTTGACACCTTCAACACAGCAATTGTATCTCCTATATACTATGTCATGTTCACAACACTTACAATACTAGCCAGTGTAATAATGTTTAAG
	Exon 8	GATTGGGATGGACAAAGTGGTGGAACTATTGTGTCAGAAATATGTGGCTTCATCATTGTGCTCTCTGGAACAATAATGTTGCATGCGACTAAGGACTTCGAGAGAAGCTCTTCTTTTAGAG
	Exon 9	GTAGTGATCCTTTATCGCCTACGCTATCTGCCCGACTTTTTACCGGAAATGGTGACTCATTACTTAAGCAAGATGAGGAAAATGGATCTCCCGAGAGTAATATGCGCTCAAGAAGGCAAGAATTGTATTAG
	Intron 1	GTGGGGGAGTTTTCTCAATTATAATTTCTATTTGGAAGCTTGTTTTTGGTTATGCATGGTTTTGTAATTTTTTTTTCTCATTTTGTAG
	Intron 2	GTAAGCTTTAAATACTGTTTAATTTTGCTTCTATGCTTTTAGTATTGTCATTTTTGTTTTTTTTTTTTTTTGGGTGTAGAATCTAGATTTTCTTGTACCTTAATGGGTTTTGTTTTGTCTCAATAATTGCTTTTGATTTTATCCATTCATTGTATGGATTTAATTGGATTTTATTCTTAATAGAATTTTTGAATCCCGTAAGTTGGCTAGAATTAATTTCGTTCTGCATTGTATAGTGGAACCTGGATTTGATGTTTCAGAGGCTTTACTTATTTGCTAGATTTCTTTATTATACACACGCACATGGTAGATAAGTTGTACTGCAGTTGAAGGTTAATTAAAATATGCGAATTTTAGTTTATCATGGTCATTTTTTCTTTATCTGATTTCTTGCAGAAT…
	Intron 3	GTATTCCCCTTAATTTTCATTGTTGATTGAGAGTTAAGGTGGCATTAGCTTGTAACATTGGCGACATAACATGGTTGCTTCTTCAATGATGTTTGCATGGTATCCTCTAG
	Intron 4	GTTAGAATGCACTGTATTTTTTTAAAAATGCAATTCACTGAAGTTCCTTGATAACAAAGATATCCTCCTTGCTTGCAG
	Intron 5	GTAAGTAAATTAATTTACTGTTATCTCTCCTGCAATGTCTCTTTGATGATTGATCTAAACTTCAAAGTTTTGCTTACTCAAAGTTATCAAGTTTAAAACATATACAAACTAAGGGACCTGATTTCATGTTGAAAGTAATTTGGTTTTCACCATTCATTCCTATTTTCTATTAATGAAGTTCATTTCATAAATATAGTTTCAGCTTCCATATAATTTTTATATATTTTTTTTGTGTAGTTATATGAGACTTCTATGGCCTAAAGTTTTTTCCCTTTCCCCCAATTACATGGATAATTATTTCTGTCATAATAACTGATTTACTGAAAAATGTTTTCTTTGTAGTAACACTGCAATAATATGGTGGCTGATCTATATTGAATTGCTATAATTTTGCAG
	Intron 6	GTTTGTTACCTGATGTCTCTTAAAATTAGCATGCTGGGCCTGTCGTACATATATTTTTATCAATGACCTGGAAGTTCAAACATTTGACAAATTCTTAAGTTGAAATATAACTTCTCGTTGTAATTTGTAAGTACATAGGATGCAAATTATCTCTTTTCTATTTTCTGTTTCATCCATTCTATCTTGATCCAATTATTTCATAGGAACTGCTCTTTGTTTTGAGCCTTTTGGGAGGGGGGGAGAAAGATTTACTGTAAAGAGGAGGGAATAAAATACTAGGGAGGAGGATATCATTGGGCCTAAGAGGCTCAAAAATGAAATTATGCCCATGAATAAGGATCTGAGAGATTATGGAGAAGAGATAAACAAGTTTCACAGGAGGCAGAAGTGGGGAGGAGT…
	Intron 7	GTATAATCAATTAGTTTTGGCATTTAATGCTAAATGCATAAGATGTTTCTGTTGTCTACGGATTGTACAAGAACCTATTTACATTTAAAAATAATGCTTACAG
	Intron 8	GTGTGGTAAATTTGATCATAGCACTTAATTCTGCTGCCACTGACTAGCCAGATGAATGCATGGAACCATCATTGATATTCTTTCATATTTGCATGTGTTGAAACAATTGCAG
GLYMA.14G033700	Exon 1	ATGGGTCTGTCCAAGGAGAATCTGAAAGGTCTCATACTAGCTTTGGTGTCAAGTGGGTTCATTGGGGCAAGTTTTATCATTAAAAAGCAAGGCCTTAGAAGAGCTGCAGCAGTTTATGGTGTCAGGGCTG
	Exon 2	GTGTTGGTGGGTATTATTATCTCTTGGAGCCATTATGGTGGGTGGGAATGATCACAA
	Exon 3	TGATTGCAGGAGAGGTTGCAAACTTTGTTGCATATGCGTTTGCTCCTGCAGTCCTAGTTACCCCTCTTGGTGCACTAAGTATTATTGTGAG
	Exon 4	TGCTGTTTTGGCTGACATTATTCTGAAAGAGAAGCTACACAATCTTGGGATTTTAGGCTGTATAATGTGCATTGCTGGTAGTATCATTATTTTTATTCATGCTCCTAAGGAACAACCTATTACATCTGTTCTGGAAATATGGAATATGGCTACTCAACCAG
	Exon 5	CTTTTCTGGCATATGTGGGCTCAGTAATAGTATTGGTTTTCATTCTGGTCTTCCATTTTGCACCAAGATGCGGGCATACGAATGTGCTAGTTTTTACTGGCATTTGTTCATTGATGGGTTCCCTCTCT
	Exon 6	GTGATGAGTGTTAAAGCCCTTGGAACTTCTTTGAAATTAACTTTTGAAGGGAAAAATCAGTTAATCTACCCAGAGACATGGTTTTTTATGTTAGTTGTGGCTATATGTGTCATCATGCAAATGAATTATCTTAATAAG
	Exon 7	GCTCTTGACACCTTCAACACAGCAATTGTATCTCCTATATACTATGTCATGTTCACAACACTTACAATACTAGCCAGTGTAATAATGTTTAAG
	Exon 8	GATTGGGATGGCCAAAGTGGTGGAACTATTGTGTCAGAAATATGTGGCTTCATCGTTGTACTCTCTGGAACAATAATGTTGCATGCGACTAAGGACTTCGAGAGAAGCTCTTCTTTTAGAG
	Exon 9	GCAGTGCTCCTTCATCGCCTACGCTATCTGCCCGACTTTTTACCGGAAATGGGGACTCATTACTTAAGCAAGATGAGGAAAATGGATCTCCCGAGAGTAATATGTGCTCAAGAAGGCAAGAGTTGTATTAG
	Intron 1	GTGAGGGGATTTCTCCTTTTTCTTTTTTCTATTAGAATTTCTATTTGGAAGCTTGTTTTTGGTTATGCATGTCTTTGTAATTTTTTTGTCATTTTGTAG
	Intron 2	GTAAGCTCTAAGTGCTGTTTTAATTTTGTTTCTATGCTTTTAGTATTGTCATTTTTGTGTTTTTTGGGGGTAGAATCTAGATTTTCTTGTACCTTAATGGTTTTATTTTGTCTTCATAATTGGTTTTGATTTTATCCAATCTTGTATGGAATTAATTGGATTTTATTTTTAATAGAATTTTTGAATCTCATAAGTTAGGATGAATTAATTTCGTTCTGCATTGTATAGTGGATCCTGGATTTGATGTTTCAGAAGCTTTATTATTTGCTAGATTTCTTTATTATACACTCACATATGGTAGATCAGTTGTAGTGAAGTTGAAGGTTGATTAAAATATGCAAATTTTAGTTTATCGGTGATTTTTTATTTATCTGATTTCTTGCAGAATCTGTTTCTGTA…
	Intron 3	GTATTCCCTTAATTTTCATTGTTGATTGAGAATTAAGGTGGTGCTAGCTTCTAACATTGGCGACATAACATGGTTGCTTCTTCAATGATGTTTGCATGGTATCCTCTAG
	Intron 4	GTTAGAATACACTGTCTTTTTTCTTTTTCTTTTTCAATGCAATTCATTGTAGTTCCTTGATAACAAAGATATCCTCCCTGCTTGCAG
	Intron 5	GTAAGTAAATTAATTAACTGTTATCTCTCCTGCTAAGTCTTCTGTTTGATAATTGATCTTAACTTCAAAGTTTAGTTTACTCAAAGTTATTAACTTTAAAACATATACAATCTAAGGGACACGATTTCATGTCAAAATAATTTGGTTTTCACTATTCATTCCTATTTTTTAATAATGAATTTCATTTCATAAATAAAGTTTAAGCTTCCATATAATTTTTTATATATATTTTAGTTGTATGGTTATATGAGACTATGGTCTAAAGTTTTCTCCCTTTCCCCAATTACATGGATAATTATTTCTGTCATAATAACCAATGATATTTACTGAAAAATTGTAGTAACGCTGCAATAATATGGTGGCTGATCTAAATTGAATTGCTATAATTTTGCAG
	Intron 6	GTTTGTTACATGATCTTAAAATTAGCATGCTGGGCTTGTCGTACATATATTTTTATCTTAATAAGGTTTGTTAGTGAATCCGGAAACAGCCTCTTTGCATATGCAAGTTGTGTTTCATCTACTCTATCTTGATCCATATATTCCATAGGAACTGTTTATTTTTGTGAGCGGGGGGTGATAAAAGAAAGATTTATTCTAAAGAGGAGGAAAAAATACTAGCGAGGAGGATATCATTGGGCCTAAGAGGCTAAAAAATGAAAAATGCAACTAAAAACTTCGTACCCCATTGCCCAGAGGCTCTTCGCTATGCGAAGGTATGGGGGAGGGATGTTGTACGCAGCCTTACCCTTGCATATGCAAAGAGGCTGTTTCCGGATTCGAACCCATGACCAACAAGTC…
	Intron 7	GTATAATCAACTAGTTTTGGCATTTAATGCTAAATGCATAAGATGTTTCTGTTGTCTACGAATTGTACAAGAACCTATTTACATTTAAAAATAATGCTTACAG
	Intron 8	GTGTGATAAATTTGATCATAGCACTTAATTCTGCTGCCACTGACTATCCAGATGAATGTATGGAACCATAATTGATATTCTTTCATATTTGCATTTGTTGAAACAATTGCAG
GLYMA.05G153000	Exon 1	ATGGGGGCGTCTTCGGACAACGTAACTGGGTTTGTTTTGGCTGTCTGTTCCAGCGTTTTCATTGGCTCTAGCTTCATAATAAAAAAGATGGGCCTTAAAAAGGCTGGTGCCACAGGGAAAAGAGCAG
	Exon 2	GCGCGGGAGGACATGCATACCTATATGAACCTTGGTGGTGGTTTGGAATGATCTCTA
	Exon 3	TGATTGTTGGGGAAGTAGCCAATTTTGCAGCTTATGCATTTGCTCCTGCACTACTTGTAACTCCTTTGGGAGCTTTAAGTATCATTTTCAG
	Exon 4	TGCAATACTAGCTCACTTTATCTTAAAAGAGAGGTTGCACATATTTGGTGTGCTTGGATGTGCTCTTTGTATGGTGGGATCTACAACTATTGTATTGCATGCTCCCCATGAAAGAGTTATTCACTCTGTTAAGGAAGTGTGGCAACTTGCTACAGAACCAG
	Exon 5	GCTTTCTAATCTACATGTGTATAGTTGTGGTTGTGGTTTGCATCCTTATTTTCTATTGTGCTCCACGATATGGGACAACCTATCTGGTTATATATGTTGGAATATGCTCTCTCACAGGCTCAATTACG
	Exon 6	GTTATGAGTGTGAAAGCAGTGTCAATAGCTATGAAGTTAACATTGGAAGGCAACAACCAATTCATTTACTTTCAGACCTGGTTCTTTACGATTATTGTGATAGGATGTTGTCTTTTGCAGATTAACTACTTGAACAAG
	Exon 7	GCTTTGGACACCTTTAACACTGCAGTTGTATCACCAATTTACTATGTCATGTTTACATCATTCACCATCTTTGCCAGCATAATCATGTTTAAG
	Exon 8	GAATGGGACACACAAGATGCATCTCAAATTGCTACCGAGGTTTGTGGCTTTATCACAATTTTATCTGGGACCTTTCTTCTTCACAAAACCAAAGATATGGGAAATAGACCCATAGAGTCTCCTGTTTTTGTAAGTACTCCACAAAATGTTAGTAGTCACTCAGGGACTTAA
	Intron 1	GTTCATGTTTCCTCACATTTTTGTTTTTGGTTTGCTAGGTTTCGAATTACCCTTTCTTTAATCATTGATATATACATTTATTTTGTTTTAATTTGATCAG
	Intron 2	GTATGTGATTTTTAGTTTTTTCTTAAAAATTATTTTGGTGCTGCATTTACTAAATTATAATATATCATGTAGCATTTTACCTGCAAAACACATTTGACAAGGCCTAATCATAAGCTACCTATTTTAATTTAAAGGGGATTTCTTGTGACCAATTGTATTGCATGTTTGATTTAATTCTTCTTTAATTGTCTGTTTGTATTTATTGTATTAATTCATGATACAAGCTTTTTTCTGTTGTGCATTTAGGTCATGTAGCTTTTAGACAATATATCAAGGTTTGGGTGTCTATGTAAAGCCGAGCCACCTTTATTATTAATTTTTCAGGTTGAGGCTGTGTGTTTTAGCTTGAAGCAAAGGAATAAGATGCTTGAACTTTTTAAAGTTTTTCAATTGGAAAGG…
	Intron 3	GTAAGGAACATGGTATTCTTCATAACATTAATTATTAGGATGTTTCTGCTTTCTTTGACACAAATGTGGATGCACATCTTCATCCATCAAATTTTAATTTGGATGCTGCTTGCATTTTAGAAAGTTACAAACTAATATCATGATGCAG
	Intron 4	GTAATTTTCAATTCCTGATTGCTTGGTTTCAACATACCTTTTACCATTGGATCTTGTAAAAAATCAAAGTAGGAGGATACAAGATGAGTGGGATGCATATTAAGGTCTTAATAGATTCAAGGCATTCATTTATGGTTAATTAAGCTGACATTGAGTTCTTTCCTTCATCAACAG
	Intron 5	GTATATCGATTATGTCTTCAATGCTCATATGTGTCATGTAGGTCATAATAAAACTACCCTCTACAAACCTAATGTTGTTCCTTGTTGCATAG
	Intron 6	GTAAACTTTGACTTACATATATTAGTACATTTACTGTGGCAGTCATTGTAATATGTCTTCCAAAGTACAACTTAAAATAATTATGTCAAAGTTAAATATATTTTAAAATTTTTTTATTGGTTATTGGAGTGCTAATGTTGAAAACACTATTTTGATTTTTCTATGCCCTTACTTAGTGATTAGGTGGTAAGTTGTAATGCTTAAGAAATTTAACTATGCTTTTGCAATCTTTGGGACTTCTACCATCATCTAAATGACCTTGTTTGTATTTCTAATCTAGTTCGTGGCATTTGGAAAAGTTATAAACAAAAGATTTTGTATTGCTTTTCTTAATTGGCATTGAACTATTTCATTCCCTTTCGTTGCCGTTATAGATGAATAATACTTAACATGCAATAT…
	Intron 7	GTAACTAATTGCCTTCTATGATTCCATATATATATATATATATATACTTTTGTTTAAAATGTACCTGATGATACTACTAAATTATGCAATCATATAGTAGTTTAAAACAATAACAACAACAAAAGCCTGTTTCCACTAGATGGAATCAGCTACATGAATCAAAAGATACCATTGCGTTTTGTCAAAAAACCAATTCTTCAAAAATGCTATTTAGGATCTAAATCATTTTTAAAAATTTTACTTGGAGTTTTTATTAGTTTTCCTCTACTTAGTTTTAACTATTGGCGATCACTTATCTTTTCAACTCTTCATATAGACATATGGCTGTTTATGGAGATAAAACACAAACTACCTCTTTTCTTGTTGTGCAGGGAAAAGTAAAACTGAAATGAGAAATAT…
GLYMA.11G255400	Exon 1	ATGGGGAAAACACACGACAACGTAGTTGGGCTTATATTGGCCATCTCTTCCACTGTTTTCATCGGTTCTAGCTTTATAATTAAAAAAATGGGTCTTAAAAAAGCTGCCGACCACGGCAACAGAGCAG
	Exon 2	CCACGGGAGGGCATTCGTATCTGTATGAGCCGTGGTGGTGGGCTGGAATGATTTCAA
	Exon 3	TGATCGCTGGGGAAATAGCCAATTTTGCAGCTTATGCGTTCGCTCCTGCAATCCTTGTAACTCCTTTGGGAGCTTTGAGCATCATTTTCAG
	Exon 4	TTCAGTGTTGGCTCACTTCATATTAAAAGAGAAATTGCACATTTTTGGCGTGCTTGGGTGTGCTCTGTGTGTGGTGGGATCTACGTCTATTGTTTTGCATGCACCGAAAGAGAAAGACATTCATTCTGTCAAGGAAGTGTGGGAACTTGCTACAGGACCAG
	Exon 5	GTTTTATTGTCTACATTTGCGCTATAGTGATATTAGTTTGCGTCCTTCATTTCCGTTTTGTGCGAAGCCATGGGCAGACTCATATGATGGTGTATCTCGGAATATGTTCTCCCACCGGCTCCATTACG
	Exon 6	GTTATGGGTGTCAAAGCAGTGGGAATCGCTTTGAAGCTTACATTTGAAGGGACGAATCAATTTGTTTACTTTGAGACCTGGATATTTACAGTGGTTGTGATAGGATGTTGCCTTTTGCAGATTAACTACTTGAACAAG
	Exon 7	GCTTTGGACGCCTTTAGCACTGCTGTGGTGTCACCAGTTTACTACGTGATGTTCACATCATTTACAATCGTGGCCAGCATTATCACGTTTAAG
	Exon 8	GAATGGGCGAAGCAGGATTCAACGCAGATTGCTACTGAGTTGTGTGGTTTTGTGACAATATTATCTGGGACCTTCCTCCTTCACAGAACTAAGGATATGGGAAATAAACCCTCCGACGCCTCCGTTCATTCAAGTCCTGAAGATAACAATAGTAATACTAAGACACCTCTAAGCAACCAAATTTGA
	Intron 1	GTTCAACACCTCTCATATATATCATCTGGGTTATTCACGTATTAAACTTTTTTTTATTTTATTTTAACATATATAACAATTTTTCATTGATTTGATCAG
	Intron 2	GTGAGTGATTTTCAATTTTCTAATTCTAATTTATATATTAACGTAGTGGTTTCTGCATCAATCAACGTATGCTATATATATATTTATATATATATATATATATCTTTCTGTTTTCTCTAGGCCTTAATTTTCATAGTGCAGAATAATTCACACATACAGCTCATAGAATTTTGTGACGTAAACGTCCGGATCCTTGTCTCTATTTCCACTGATATTGAGAAAACTTCTTCAAGACATATATTACCTAAAATCACATCATGCATTTTGTAG
	Intron 3	GTAAGCAACACACACATATATATACACATATGTATGTATAGCCTTGTTCGTTCACAACACAAACATATGTGCATGCAATTAAGTTAAGAAAGAGGAAACAGTTACAGGGTGGATGATATATATATATATATATATTTATGATGCAG
	Intron 4	GTAATAAGCCTTCATTAGTTGCATGCATGACATTCATATCTGGTTATTAATTAATTAATGAGCCTAAGCTTAATTGATTTCTTTTAAATTTTCCTATGATCGAAATCGAACAG
	Intron 5	GTATTAATCTAATGTTCAATGCTTAATTATACGTACGCACGCACGAGTATATCATAAACTTAATTAATGCTGATATCCTACCTAGTTTAATTTAATTTTGCATATATAG
	Intron 6	GTATGCTTTAATCTGTGCCATTATAAATGTTCAAAATTAAATTAATCTTTCAACTACGGGCTGTCATCCCACAGAGTAATTGTTTCGTTTCAATTTTTACTATAATGATCGGAGCACTAGTGTGAAAAAGTCAAATATTTCTCATAATGGGGATATATATATAATATCATGCATGTAGCATCTCGTCAACAGACACCTTAATTCTCATAATGTTATATGAATAGACTACCATTAATCCTTAGGAGATTTAGGTGTTATTATTTGTCCTAAAAGTTTTTACCGTGTCATTAATTTTTTTAGTTTTCCTATGATGAGCTAACTGCATATATATGCATTTCGTGATCTAGTAGCTAGGTACCATTTGGAAAGTTTACAAACTACATATATAAGACACTAGAA…
	Intron 7	GTGACTATACGGCTTGTTATTTACTACCTTCAATCATGCAATAGTTAATAATGACTTGATGGTGGATGCATGTATATGCAG
GLYMA.16G003900	Exon 1	ATGGCGACTTCTTCGAGTTCTTCGAGCTGGCGCGAGGGCATGTCCTCCGACAACATAAAGGGACTGTGCCTCGCTCTCTCTTCTAGCTTCTTCATCGGCGCCAGCTTCATTGTCAAAAAGAAGGGTTTGAAGAAGGCCGGTGCTAGTGGAATCAGGGCCG
	Exon 2	GAAGTGGAGGTTATTCTTACTTGTATGAGCCGCTTTGGTGGGTGGGAATGATAACAA
	Exon 3	TGATTGTTGGAGAGATTGCCAATTTTGCAGCTTATGCATTTGCCCCAGCTATATTGGTCACCCCTCTTGGTGCTCTTAGCATTATTAT
	Exon 4	CAGTGCTGCTCTTGCTCATATTATTTTACGGGAGAGGCTACATATTTTTGGAATTCTCGGTTGTGTTTTGTGTGTTGTGGGATCTACGACAATTGTTTTGCATGCACCTCAAGAACGGGAAATTGAATCTGTTTCAGAAGTGTGGGATCTTGCTATGGAACCAG
	Exon 5	CATTTCTCTTTTATGCAGCTATGGTTATAACAGCTACTTTTATCCTTATCTTCCACTTCATTCCTCTCTATGGCCAGACACACATAATGGTTTATATTGGTGTTTGTTCCCTTGTAGGTTCTCTAACG
	Exon 6	GTTATGAGTGTTAAGGCTCTTGGAATTGTCATAAAGTTAACACTGTCTGGGATGAATCAGCTAATTTACCCTCAGACTTGGGCATTCACTCTAGTTGTACTTGTTTGTGTTCTTACCCAAATGAATTATTTAAATAAG
	Exon 7	GCACTGGATACTTTTAATACGGCAGTGGTATCTCCTATATATTATGTTATGTTCACAACATTTACCATTGTGGCTAGTGTTATTATGTTTAAG
	Exon 8	GACTGGGATAGACAAAGTCCAACACAAGTTATCACAGAAATATGTGGGTTTGTGACCATTCTATCAGGAACTTTTCTTCTTCACAAAACTAAGGATATGGCTGATG
	Exon 9	GTTTACAAACATCTTTATCTATTAGACTTCCTAAGCATTCAGAAGAGGATGGCTTTGATGGTGGTGAAGGCATTCCTCTTAGACGGCAAGAATCCATGAGATTGCCATGA
	Intron 1	GTATCGTTCATTCTTCGCCACCGTCGATCACTTTTTTGTTTTTACTTTGTATTCAGTTCATTTTCCGTGTTTGCTTTAATTTTTCTAGGGATCTGGACGTTTTTTCTTTTACTTCTCTTGGCCACGAGTTTTTCAACTGTCTCAAATCTCTCAAGTTTACACTCGATGCGTTGCTTTGCCGGCCTTTTTTTTTCTCTGTTATATCTTCTCGTCGCATTCCACAAGACAAATAGTTGTAGAATAAGCATATTAGGTCTCGGCATGAGGCGGAAGGGAACATTTTTGTGTTCTCGATTCTCATCCTTAAGATTTTCACCGAACTGTTTTTTTGGCAATTTTAACTATCCTTTTCTTGTGCTCCTTGGTATGGAATGATGAGAGATCTATACAGTTTGTGTG…
	Intron 2	GTGAGTTATACACGATTCTGTTTGGTTTTGGAATGACTAATGAATTGAATGTATCGTGGATTTTTCCTTTTCCAAGTGCATCCCTTGTGCTCCTGCCTCTTTTTTTTTATATAAATATTTTATTTAGTTTATGGTTATTTTACAAGTGCAGAAAGTAATGTAGTTACTATACTTCTGTAGACTATAGATTGAGTTCTATGTTGAACCTTAACAAATCCAAAGAGGGGCATTCATGTGTATGTTCTCCCCTTCATTCCTGTATAATCCATCTTTCTGCTACTTATATCCAAATTTATGCATTGCACAAAATCAAAATAAAAAATAAGAAAAAGGTTTCTAAAGCTTATACCATCCTAACCTTTTCTTTTCTTTCCTTTTTGCTTCACACATTTTCCAAGG…
	Intron 3
	Intron 4	GTAGTCATGTTCCTACTTGATATATCAGTGTCTGTAATCAATAGGTATTGTATTGAACAACTAACCAACAACATAATCTTTTTTCTGCAG
	Intron 5	GTATGTCTCGTTATGTAGTTGTTGATGACTTTCTAATAGTATTTGTTCTCCCCTTGTTATTTTCCCCCCTGTATTTGTATTGTAAGGTATTCCTTTGACAG
	Intron 6	GTACAGTAGTTTTTCTTGTTAGTTCCCTGAACTTTGTTTTATTTGATGCACTAGTATGCACTTGTTTTTGTAAACATCCGACAAGTTTTGTAATGTACTTCACTACTTTTGGTCAACAAGTATCATGTAACATGAAAATAGTTTGATTGAATTTCCATTACCATTCAGTGAAATCTGTGAAAGTATCATGTATTTATGCTCACAACTTTTTTAAATGCATTTTTTTTTTATTTTGAACATTTTATGTATGTAATCTTTTCTTGCTTGTGTTGAGAAGAATATAAAATTGTCCAAGTGCTGGTTACTTATCTTCTTGTCAGACTTATGCATGATATGTTTCTTGAACCATAATTCTTTTTATTGCTCAAATCTTTTAACTTCAAACATATATTACCATCA…
	Intron 7	GTAAGTTTTGTTACCTAACTGGTATAGTTAGACACTGCCTGCTTAATTGCTTTAATTTTAAGATTGTATATTGTATAATCTGTGTTTGTCAAGGAAATGCTTGATATAATTTTGTTTTGGTGTTTCCACAAAATCTTTTCAATGATACTTGTATGCTGGTTGTTGCCTATAACTATGTCAACCTATTTTTATTTGCTAGTCAAGATTCTCTTGGTAGGTCCTGCATATACCTCTGTAATGAAGTGTGAGAAGTGAATGTTTTTGTGAATAAACCAGTGTCTGCTGAGACATTTACATCTAGATGTGAAAACTGTTTGCGAGTACATTCAATAGGGTGTGAAACTTCTTTTGCTCTTTCCCTTAACAACCATATGGAGATGCAAATCTTTAATTTTCGTC…
	Intron 8	GTATGATCTAGTGATCCTACTATAGTAGCAATTTCATGTAACTTTAGATTACACTCTCGTGCTCACATGCACTTTTCGTGTAGGGCCTTGAAGTCTTCAGATATGACTTTGTTAATATATCTTCATGTGCAG
GLYMA.12G168000	Exon 1	ATGGCGACTTCTTCTTCTTCTTCTTCGACTTCGAGCTGGCGCGAGGGCATGTCCTCCGACAACATAAAGGGACTGTGTCTCGCTCTCTCCTCTAGCTTCTTCATCGGTGCCAGCTTCATTGTCAAAAAGAAGGGTTTGAAGAAGGCCGGTGCTAGTGGAATCAGGGCCG
	Exon 2	GAAGTGGAGGTTATTCTTACTTGTATGAGCCGCTTTGGTGGGTGGGAATGATAACAA
	Exon 3	TGATTGTTGGGGAGATTGCCAATTTTGCAGCTTATGCATTTGCCCCAGCTATATTGGTCACCCCTCTTGGTGCTCTTAGCATTATTAT
	Exon 4	CAGTGCTGCTCTTGCTCATATTATTTTACGGGAGAGGCTACATATTTTTGGAATTCTTGGTTGCGTTTTGTGTGTCGTGGGATCTACAACAATTGTTTTGCATGCTCCTCAAGAACGGGAAATTGAATCTGTTTCAGAAGTGTGGGATCTTGCTATGGAACCAG
	Exon 5	CATTTCTCTTTTATGCAGCTTTGGTAATAACAGCTACTTTTATCCTTATCTTCCACTTCATTCCTCTCTATGGCCAGACACACATAATGGTTTATATCGGTGTTTGTTCCCTTGTAGGTTCTCTAACG
	Exon 6	GTTATGAGTGTTAAGGCTCTTGGAATTGTCATAAAGTTAACACTGTCGGGGATGAATCAGCTAATTTACCCTCAAACTTGGGCATTCACTCTAGTTGTAATTGTTTGTGTTCTTACCCAAATGAATTATTTAAATAAG
	Exon 7	GCACTGGATACTTTTAATACGGCAGTGGTATCTCCCATATATTATGTTATGTTCACTACATTTACCATTGTGGCTAGTGTTATTATGTTTAAG
	Exon 8	GACTGGGATAGACAAAGTCCAACACAAGTTATCACAGAAATATGTGGGTTTGTGACCATTCTATCAGGAACTTTTCTTCTTCACAAAACTAAGGATATGGCTGATG
	Exon 9	GTTTACAACCATCTTTATCTGTTAGACTTCCTAAGCATTCAGAAGAGGATGGCTTTGATGGTGGTGAAGGCATTCCTCTTAGACGGCAAGAAGCCATGAGATCGCCATGA
	Intron 1	GTATCGTTCATCCTTCACTCTCGATTTCTTTTGAATTAGTACTCGTTTCTCGTGCTTCGCTGATCTCCCGAGGAGTTTTTATTCACTTGTATTGAGTTTATTTTCCGTGTTTGGTTAAGTTTTCTTGGGATCTGGAGCTTTTTTTCTTTACTCTCTTGGGCCGCGAGTTCATCTGTCTCAAATCTCTCAAGTTTAAACTCGATGCGTTGCTTTGCCTGGCTTTTTTTTTTATATCTTCTTGCCCAGAAATTGTTGTAGAATAAGCTTATTTGGTCTCGGCGTGAGGAGGAAGGGAACACTTTTATGTTCTCGATTCTCATCCTTAAGATTTTCATCCAACTTTTTTTTGGCAATTTTAACAATTCTTTTCTTTTGCTCCTTGGTATGGAATGATGATAG…
	Intron 2	GTGAGTAATACATATTATTCTGTTTGGTTTTGGAATGACAAATGAATTGAATGTATTGTTGATTTTTCCTTTCCCAAGTGTATCTCTTGAGCTCCTGCCTTTTTTTTTATATATATTTTACAGTTATTTTACAAGTGCAGAAAGTAATGTAGTTACTATACTTCTGTAGACTATAGATTGAGTTCTATGTAGCACCTTAACAAATCCAAAGAGGGGCACTCATCTGTATGTTTTCCCCTTCATCCATGTATAATCCATCTTTCTGCTACTTATTATCCAAATTTATGCATTGCACAAAATAAAGAATAAATAAAAAAAAAGTTGCTAAAGCCTGTACCTTCATCCTAACTTGTTCTTTTATATCCTTTCTTTTGCTTCACATATTTTCCAAGGGAATAT…
	Intron 3
	Intron 4	GTAGCCATGTTCCTACTTGATATATCACTGTCTTTACTCAATAGATATCGTATTTAACGACTAACCAAGAACATAATCTTTCTACTGCAG
	Intron 5	GTATGTCTCATTATGTAGTCATTGATGACTTTCTAATAGTATTTGTCTCCCCTTGTTATTTTCCCCCCTGTATTTGTATTGTAAGGTTTTCCTTTGACAG
	Intron 6	GTACAGTAGTTTTTCTTGTTAGTTCCCTGAACTTTTTATTTATTTGATGTACTATTATGTACTTGTTTTTGTCAACACTCAACAAGTTTTGTAATGTACTTCACTACTTATTTTGGTCAACAGGTATCATGTACATGAAAATAGTTTGATTGAATTTCTGTTACCATTCAGTGAAATCTGTGAAAGTATCATGTATTTATGCTCACAATTTTTTTAAATGTATTTTGATTTTTAAACATTTTATGTATGTAATCTTTTCTTGCTTGTGTTGAGAAGAATATAAAATTGTCTAAGTGTTGGTTATTTATCTTCTTGTTGGACTTATGCATGATATGTTTCTTGAACCATAATTCTTTTTATTGTGTAAATCTTGTAACTTTAAACATATTACCATCTGAT…
	Intron 7	GTAAGTTTTGTTACCTAACTGGTATAGTTAGACACTGCTTCATTACTCTAATTTTAAGATTGTATAAATTGTGTTAAAATAATCCGGATTGATTGTATATTGTATAATCTGTGTTTGTTAAGGCAATGCTTAATATCATTTTGTTTTGGTGTTGCCACTAGATCTTCAATGATACTTGCATGCTGGTTGTTGCCTATAACTATGTGAACCTAATTTTATTTGCTAGTCAAGATTCTCTTGGTAGGTCCCTGCATATACCTGTGTAAAGAACTGCTTGCAAATGAAGTGTGAGAGGTGAATGCTTTTATGAATAAACGAGTGTCTGCTGAGGCATTTACGTCTTGATGTGAAAATTGTTTTCTCGTAAATTTCAATAGGGTGTGAAACTTCTTTTGCTCT…
	Intron 8	GTATGATCTAGTGATCCTACAGTAGCAATTTCATGTAACTTTAGATTACACTCTCGTGCTCACATGCACTTTCTTCAGACATGACTTTGTTAATATTTTCTTCATGTGCAG
GLYMA.06G208700	Exon 1	GCATTTCTCTTTTATGCAGCTTTGGTAATAACAGCTATTTTTATCCTTATCTTCCACTTCATTCCTCTCTATGGCCAGACACACATAATGGTTTATATCGGTGTTTGTTCCCTTGTAGGTTCTATAACG
	Exon 2	GTTATGAGTGTTAAGGCTCTTGGAATTGTCATAAAGTTAACACTGTCTGGGATGAATCAGCTAATTTACCCTCAAACTTGGGCATTCACTCTAGTTGTAATTGTTTGTGTTCTTACCCAAATGAATTATTTAAATAAG
	Exon 3	GCACTGGATACTTTTAATACGGCAGTGGTATCTCCCATATATTATGTTATGTTCACAACATTTACCATTGTGGCAAGTGTTATTATGTTTAAGGTAAGTTTTGTTACCTAA
	Intron 1	GTATGTCTCATTATGTAGTCATTGATGACTTTCTAATAGTATTTGTCTCCCCTTGTTATCCCCCCCCCCCTGTATTTGTATTGTAAGGTTTTCCTTTGACAG
	Intron 2	GTACAATAGTTTTTCTTGTTAGTTCCCTGAACTATTTCTTGTTAGACTCTCGAGTTTGACAAACTTGAGTTTAGGTATCTGGATGGTTTATTATGAGAACAAGTTCATTTTCTCTTTGGCTTTAAACTTGGATATGCTGGATTAGGATAAAACTATATGTTTCGTTGGTGTTGGATGTCCATTTGTCATGATTCTGCTACTTACTAGTATTATGCAATTACTTTTACATATTGTCACCATTTTTTTTTGGGGGGGGGGGGGGGGGGGAGTTGATGAATAGTTTTTTCTGCTTTATAATTCACGTGATAATATTTTTTTCATTTCTGCAATCAG
GLYMA.18G091200	Exon 1	ATGATTATGCTTCTTTCCATTTTTGCCACGACACAAGAACATAATTTAACGACTAACCAAGAACATAATTTTTCTACTGCAGCATTTCTGTTTTATGCAGCTTTGGTAATAACAGTTACTTTTATCCTTATCTTCCACTTCATTCCTCTCTATGGCCAGACACACATAATGGTTTATATCGGTGTTTATTCCCTTATAGGTTCTATAACG
	Exon 2	GTTATGAGTGTTAAGGCTCTTGGAATTGTCATAAAGTTAACAATGTCTGGGATGAATCAGCTAATTTACCCTCAAACTTGGGCATTCTCTCTAGTTGTAATTGTTTGTGTTCTTACCCAAATGAATTATTTAAATAAG
	Exon 3	GCAGTGGATACTTTTAATGCGGCAGTGGTATCTCCCATATATTATGTTATGTTCACAGCATTTACCATTGTGGCTAGTGTTATTATGTTTAAG
	Exon 4	GGATTTATTGCATATGCCCTTAATTATGGACTCATTACATGGTGA
	Intron 1	GTATGTCTCATTATGTAGTCATTGATGACTTTCTAATAGTATTTGTATCCCCTTGTTATTCCCCCCTGTATTTGTATTGTAAGGTTTTCCTTTGACAG
	Intron 2	GTACAGTAGTTTTCCTTGGCCAATCCAAACTATTTCTTGTTAGACTCTCGAGTTTGACAAACTTGAGTTTAGGTATTTGGATGGTTTATTATGTGAACAAGTTCATTTTCTCTTTGGCTTTAAACTTGGATATGCTGGATTAGGATAAAACTATATGTTTAGTTGGTGTTGGATGTTCATTTGTCATGATTATGCTACTTACTAGTATTATGCAATTACTTTTACATATTGTCACCATTTTTTTGGGGGGTGGGGGGGAGGGTTGATGAATAGTTTTTTCTGCTTTATAATTCATGTGATAATATTTTTTTTCATTTCTACAATCAG
	Intron 3	GTGAGTTTTGTTACCTAACTAGTATAGTTAGACACTTCATTACTCTAATTTTAAGATTGTATAAATTGTGTTAAAATAATTCGGATTGATTGTATATTGTATAATCTGTGTTTGTTAAGGCAATGCTTAATATCATTTTGTTTTGGTGTTGCCACAAGATCTTCAATGATACTTGTATGCTGCTTGTTGCCAATATTTATCTAGTACCTAATTTTATTTGCTAGTCAAAGTATCATGTATTTATGCAAATGAACTGCATATACCTGTGTAATGAACTGCTTGCAAATGAAGTGTGAGAGGTGAATGCTTTTATGAAAATAGTTTGATTACCATTCAGTGAAATCTATCAAAGTATCATGTAGTTATGCTCACAATTTTTTTAAATGTATTTTGATTTTT…
GLYMA.09G019600	Exon 1	ATGAGTGATACAGAAGGTCAATCACATTCCTCGGGAATAACGAAGAAACTAGATAGCCATAAAACTTATCATGGTAGAGATCCCAATAATGGAAATGACCTTTGGAAAGATGGACTTATTGTGCTTTTGAATACATTCGAGGACAAAACAGATCGGCTAAATTGAGTTCCTCCTCATCAAAGATCACAGACGGAATGCATGGCCAACATTCAAAGATGCATCATGTCCCTTCGGATGATAAAAAGAAGCTCTCAGATCCTTCATCTGTAAATGTCTCGAGGGAGAGTTTGTTTGGTGGCTCTGATGACGACAAGGAGAGCCAGACCCCTAAGGCTGGCCAATCTAAAAAGTATGAGGGTGGTCATTGGGTACCAATTGGATGGGCAAGAATTTCAGAAC…
	Exon 2	ACATCCAATGTATCTCATGCTTGCATTGATCTTAGTGCACTCTTTTTTCCAACTGCATTTTATGTAAACTTCAA
	Exon 3	GTTATTCCGTAAATCTATATTTGGGGCAGCAGATGAGATTGAATTGAAGTTTATGAACAG
	Exon 4	GAGAAACCATGAAGATTTGAATCTTTTCATCCTAATCTTAAATCTAGAAATTAGAAAGTTATCAACACAG
	Exon 5	GTTATCAGGGTTAAGTGGTCACTCCATGCAAGAAATGAGATTGTCTTTGAGCTTCTTCAACATCTAAAAGGAAATGGAGCAAGAAACCTGTTAGAGGGAATAAAAAAGAGCACAAGAGAAATGATTGAGGAGCAAGAAGCT
	Exon 6	GACAGAAGCCTTCGAGTAACCCATAATTTAGCTGTATTTGGTGGCGTTGGCGTTGTCCTCACCATCATTACCGGATTATTTGGGATCAACGTTGATGGGATACCTGGGGCAGAACATACTCCGTATGCATTCGGTGTTTTCACGGCCATCCTTGTCTTTCTGGGAGTAGTGCTGATCGCAGTTGGCATGGTTTACCTTGGGCTGAAAAACCCTGTTGCTGAGGGACAGGTTGAAGTTAGGAAGCTTGAGCTGCAAGAATTGGTGAAGATGTTTCAGCATGAAGCAGAGACTCATGCTCAAGTCCGGAAAAATATTTCTCCCAAAAACTTACCTCCTACTGCTGGTGATGGTTTCCGCAGTGATGCAGATTATCTTGTCATACAATAG
	Intron 1	GTACATTGCGTTTTAAACTTTTGTAATTGCTAGTCTTAACTAATATTATCATTTGGCAATCTATATTTGGATCTATGTTTGCTAAAACACATTTACATGCACCACATCAAGCATACATATGAGAGTGTGTATATGCAATAAGATTTTAAATGAAAATTTTCAATTGTGTTATGTTTTTGTTGATGGCTTAAATGCTTGTAGGATTGTGGTTTCTTTGTCATATGCTCTAGGATTAGGGTTTTCTAGGATCACTTAAGTGTGGAAGGAAAACAGGTAAATTTTGATTTCTAGTTGATGGGTTTTAGTACAAACTAGAACAAAGTCCGTGTGGCAGCACAGCAGAGACCTACAAATCCCAAGTCGTTGTCTTGTTGTCGTTAGGTTTTCAGGAAAATTATA…
	Intron 2	GTCATGTTACTTTGGCTTGACATTTTTATTTAATTTGTCAG
	Intron 3	GTTCTTAAATGTGCAATTTGTGTAAATTCAAGTCATTCCAGTTTTATAAATTGTCTTGCACTAAGTTGACAATTTTCCCTTTTATTAG
	Intron 4	GTATGTTCATTCTTGCCAAGGAGAAGATATCTTTAGACAACTTCATGTAATTATTTTCACTGAGCTTTATGTAAAACAACTAACATAATACAAATATAGCATTTCATGAATGCTTACATATCTCATGTCACAATCTTCCTCCTCCTTACAGATTTAAATTTGGAACAAGAATCCAGAAGTTTGCCAGACTTGACATAACTACAATTTCTCATACATAAGTTTTTATTGCTTTTCCTTTCTAAAAGCTGGATTTAAGAGTCATTGAGTTAAGGGCTGCTACTTCACAGCTTGAGCTTTTAGTACTTTTAGTTATCAACAATGTCAATGAAGTTTAATTGTTCTTTGTGTCCTTCAAACATGTAAAGATACATTTTAATAATAATAACATTCCATAACCTA…
	Intron 5	GTTCACGGCCGTCTGTTTACCATTCAGAACTTTCATTTAGAATGCTTTGCTTTTTTTTTTTTTACTTTCTGATAGTAGCTAGAACAACTTTATATTGCTCACCCTAGATTAACATGATAATTGTCTTGCATCCGCTGAATATCTATGCAG
GLYMA.15G125900	Exon 1	ATGAGTGATACAGAAGGTAAATCACATTCCTCGGGAATCACGAGGAAACTAGATAGCCATAAAACTTATCACGGTAGAGATCCCAATCACGGAAATAACCTTTGGAAAGATGGACTTATTTGTGCTTTTGAATACATTAAAGGACAAAACAGATCGGTTAAATCGAGCTCCTCATCAAAGATCACAGACAGACTACATGTTAATGGCCAACATTCAAAGATGCATGTCCCTTCAGATGACAAAAAGAAGCTCTCAGATCCTTCATCTGTAAATGTCTCAAGGGACAGTTTGTTTGGTGGCTCAGATGACGACAAGGAGGGCCAGGCCCATAAGGCTGGGCAATCTAAAAAGTATGAGGGAGGTCATTGGGTACCAATTGGATGGGCAAGAATTTCAGAA…
	Exon 2	GTCCCAGTCAGAGTTGCAGGAGGGCTGTTATTTGAGCTCTTGGGACAATCCGCAGGTGATCCTCTTGTTGAAGAAGATGACATTCCAATTGTTCTTAGGTCTTGGCAATCTCAAAACTTCCTTGTAACTGTAATGCATATAAAAGGATCAGTATCAAGGATAAATGTTCTGGGTATAACAGAAGTTCAG
	Exon 3	GAGCTTCTTTCTGCTGGAGGGTATAATATGCCGAGAACAGTGCATGAAGTTATAGCACTACTTGCTTGTCGTCTCTCACGGTGGGATGATAG
	Exon 4	GTTATTCCGTAAATCTATATTTGGGGCGGCAGATGAGATTGAATTGAAGTTTATGAACAG
	Exon 5	GAGAAACCATGAAGATTTGAATCTTTTCATCTTAATCTTAAATCAAGAAATCAGAAAGTTATCAACACAG
	Exon 6	GTTATCAGAGTGAAGTGGTCACTCCATGCAAGAGATGAGATTGTCTTTGAGCTTCTCCAGCATCTAAAAGGAAATGGAGCAAGAACCTTGTTAGAGGGAATAAAAAAGAGCACAAGAGAAATGATTGAGGAGCAAGAAGCTGTTCGTGGCCGCCTGTTTACCATTCAAGATGTTATGCAAAGCACTGTTCGAGCTTGGTTGCAG
	Exon 7	GATAGAAGCCTTCGAGTAACCCATAATTTAGCTGTATTTGGTGGTGTTGGCGTTGTCCTCACCATCATTACTGGGTTATTTGGGATCAACGTTGATGGGATACCTGGGGCAGAACAGACACCTTATGCATTTGGTGTTTTCACGGCCATCCTCGTCGTTCTGGGAGTAGTGCTGATAGCAGTTGGCATGGTTTACCTTGGGCTGAAAAACCCCGTTGTTGAGGAACAGGTTGAAGTAAGGAAACTTGAGCTGCAAGAATTGGTGAAGATGTTTCAGCATGAAGCAGAAACTCATGCTCAAATGCGGAAAAATATTTCTCCCAAGAACTTACCTCCTACTGCTGGTGATGCTTTCCGTAGTGATGCGGATTATCTTGTAATACAGTAG
	Intron 1	GTACGTTGCATTTTAAACTATTGTTATTGTCAGTCTTAAGTCTTAACAAATATTATCATTTGGCAATCTAGATTTGGATATATGTTTGCTAAAACACATTTACATGCACCACATCAAGCATACATATGAGAGTGTGTGTATATGCAATAAGATTTTAAATTAAAATTTTCAATTGTATTATGTTTTTGTTGATGGCATAAATGCTTGTAGGATTGTGGCTTCTTTGTGATGTATTCACCCTGATGATAAGCAACTAAAAAAGCAAGTGACTTTTTGGATTTTTCTTCTCTTCCTTAGTTTGCTGGTCTTAAGAGAAAAACATCTATAGGTTTGGAATTTAACAGATTTGGATTCGAGTTTTCTAGGATAAATTAAGCGTGGAAGGAAAACCAATGGAAA…
	Intron 2	GTTGTTCTGTCTCTCTGGCCTCAAGTTACACAATAATATTCTTTTAGAGAGATGTAATTCATTCAGTGCTTCACTATGGTTAG
	Intron 3	GTAATGACAGCATTTTCCTTCATATTTGATGCTGGTAATAGTTAATTTTGGAAAAGAAATAGTCAAAAGTAGGTTAGGTCTTGCTTCTAGTTATATAACTTCAGAATTTAGATGTCTGAGGGTGAGTTAAGTTTGTAAATATTAAGACATTGCATGTTCTGAAAGAAAAAGCTATCAAGCATATGAAAAATATGATTGACTTTGTTGCTAGAAAATGAAAGGAATATATTTTGTCTATCACTTCTATCTCTGTTATGCACGAAAGACAGGAAAAATGTGGATTGTCAGGTTAGGTTTTGTTAAGTTCTGCTGTTAAATTTTATATTTTAGATTTATTGACTTTTACCACCTCGTACTAGATTATATGGGCATGTTGTTTCCTTAGGAGTGTCCAGTAGA…
	Intron 4	GTTCTTAAATGTGCAATCTGTGTAACTTCAAGTCATTCCAGTTTTATAAATTGTCTTGCACTAAGTTGACAGTTTTCCCTTTTATTAG
	Intron 5	GTATATTCATTCTTGCTAAGCAGAAGATATATCTTCAGACAACTTCATGATTTTTTGATTTGGATAGAAATGTGATTATTTTAACTCAGTAATAGGGGTTAAAATGAGGGTTGAGGTTTTCAAATGGTTGGATGTTTGCAGTTTACAGGTTGATCTTTCCGTTGCAGGTTAAGTAGTGCTTGTAACCTATAAAATTATACTTGATATTAGATTATGTAGAGTATACTGGATCTGTATGTCTAAACTAGACGACACTAGGGTATATTTATACTGGTGAATATCGATTACAGCAATAACTGCAAGTACTTATCTCCTGAAAGTTCCGCAATTGGAGAAATAATTTACTTTATCATATATATTAGTACCTAGGTTTTCTATTTTTCTAACAAGGACAATGTT…
	Intron 6	GTATCAATACTTCAGGACTTTCTTTAGAATGCTTTTTTCTTTTTTACTTTCAGACAGTAGCTAGAACAACTTTATATTGCTCACCCTAGATCAACATGATAATTGTCTTGAATCCGCTGAATCTCTATCCAG
GLYMA.02G285600	Exon 1	ATGGTTGTGGAGGCTCTAGTTCCTCTTCTTGAGAGCAACATGCAAGCTATGAATGAAGACTATTCAGCTTCATTTACCAGTAAAATGAAGAAGGAGGGGAATCACAAAACCTATTCTTCCACCAGAGATAGTAACAATAACATGCAGCAGGGTGGGGAACTTTGGACTAATGGACTTATTTGTGCTTTTGAATTCATGAGGGGAAATGGACCTACCAAGAAGAAGGATTATTGCTTAGGGAGAATTGGAAACAGTTTGAATGAATCAGATTCACATGGAGATGATTTTCATTTGTATTGCAAAGAGGATCTTCCAAGGAGATACTGGAGACCAATTGGTTGGGATAGAATTTCTGAACTTGTTCAGGCAGTGCATAGTGGTGATGCACAGCCGTTTGAT…
	Exon 2	GTTCCAGTTCGAGTTGCTGGAGGATTATTATTTGAACTTCTAGGGCAGTCTGCTGGTGATCCATTTGCTGAGGAAGATGACATTCCCGTTGTCTTACGGGCATGGCAGGCACAAAACTTTTTGGTGACTGCTTTGCATGTTAAGGGCTCTGCTTCAAATATCAATGTGTTAGGTATTTTAAAGTTCAG
	Exon 3	GAACTGCTGGCTGCAGGAGGTGCTAAAAATCCATGCAGCATTCATGAGGTTGTAGCACACCTAGCTAGCCGACTTGCACGATGGGATGATAG
	Exon 4	GTTGTTTCGTAAACACATCTTTGGGGCTGCAGATGAAGTTGAATTGATGTTTATGAACAG
	Exon 5	GAGGAGCCATGAGGATCTGCATCTGTTCACTATAATACTGAACCAAGAAATTAGAAGATTATCAACCCAG
	Exon 6	GTTATAAGAGTGAAATGGTCACTCCATGCAAGAGAGGAAATTGTTTTTGAACTTCTTAAACAGTTGAGAGGAAATGCAGCAAGAGCATTGCTGGAAGGAGTAATGAAGAGTACAAGGCAAATGATTGGGGAGCAAGAAGCAGTTCGAGGTCGCTTATTCATAATCCAGGATGTGACGCAAAGCACAGTCCGGGCATGGTTGCAG
	Exon 7	GACAGAAGCCTCACAGTTACCCATAACTTGGGAATATTCGGGGGTTGTGGCCTTGTTCTTTCCATCATAACTGGACTATTTGGCATAAATGTGGATGGAATACCTGGATCTTCAGGAACTCCTTATGCCTTTCTTCTATTCACCATGATCCTCTTTGTGCTAGGGGTCGTGCTAATTGGAATTGGATTGCTTTACCTTGGCCTGAAAAAACCCATCATTGAAGAAAATGTTGCACTGAGAAAGCAAGAGCTTCAAGAGCTAGTCAGGATGTTTCAACATGAAGCAGAAACTCATGCACAAGTACGGAAAACGGTGCCTCACAAGGCTCAAACTGCAGCAGTTCGGCCACCAAATGGTGCAAATCATCGTTTCATAATGTCAAAGTTGTGCAGTCACTAG
	Intron 1	GTAATTGAGACTGAAAGTCGAATTTGCTAATTTTTTTTATTTTTAAAAAATTCAATTTGCTGCAAATCGGGTGTCTTTAGAAAATGTCTTATTGGTTGTTGTGCTTCTTTCAGTAAAATCAATGACTCAATGAATAGGTGAAAAGGCTTTTTGATTTTATAAAATAAGCTTTTAATTATTAGTGTTTATTTTGATAG
	Intron 2	GTCAGTTAGTCTTTTTGCCCCCTCATTCATCACAAACAGATATGGATCCTCTGCTGTTGTGGATCTAATCTAACCATTGAAGTTTATTAAATTTAATTGGAAGATGTTAATTTATTATATAATGAAATAAATTGAATGAATGGGATTTATGCAGTTCTGAGAGTAATTCTAGAGGATTGAAATACTTAATCAAAGAATTATTCTGCCAGAAGCATAATTCTTTTATTATTTTTGTCCTTGGTTGCCTTCAACTATGTTATACAG
	Intron 3	GTCAATACTATTTACATCTTGTTACCATTTAGATTTGTATTGGTTTTGCTGTTGATGATTACTGTTTTCCCTTTAATTTATATTTTTTTTTTCTTCCACTGGTAATTCTATATATAACCTCCAAATATAAGATAAACATAATCTTGATTGAATCTGTTGGAGATGGTGTAATTAAATTCACACCTGAACTATGAATATCCAAATTGCTAAGAGGGTGTGTTTATTAGACAATGCTTTTTTTTTTATCAAGGTAAAGTGTAAACAAATTGCGATTCTTCAAATTAAATCTGCTATGTGGATACAATCTCATAAATACAAGCATATATGCATAGGTATACTATTTCTAGATTCTATTGCTAGTTAGATATGATTAAATTACACACAGAATGGAGAAAAAAA…
	Intron 4	GTGATTGCATGTGCTTTGGACCACTACATATAAGAACTTTTGTTTTTTTGAAAGAATATACAAGAACTTAAGAAGTGTAGCATTACTAGCATAGGTGCGCATTTTATCTTTTTTGTTTGTAACTTGGTTACACAATGTTCTTTCCTTCCTGGTAG
	Intron 5	GTAATTATGCAGATTACAACATGACTAATACTTTACTGGTAGAGTCTGCTATAAACTTGTAACTTTGTTAAATAAAAATAAGAAATGTTGTAGAGAGTGAAACTTTTACATATCGCACAATTTCATTGATTGCACTGCTCTAATCATTTATTTAAATAAGTAATTATGTAAAAATAAAATAAAATTTGGTACATAGGTAATTATGTAAATTGTGTACCCAAAATTTTATATCCTTATCTCTTGTATGACCTTACAG
	Intron 6	GTTTTTAATTTTTTACCAACTACTGTGCCATAATCTATAAATTAGTAAGCTACAAATGTTTCATTGAATTCATTTATGTACCTGAGTTCATACAGTAGCTCTATAACTATAAGTATGCAAAGAATTTATTTGGCATTATTACTGGTGCACGATATTTTGTATCCAATAAGATGAAAATGATAATGCACTTGAATTGGCCATTTATCTTTGGAGGACTATAGTAAGACTTTAATTTTTTAATCGAGTTAAAAAGTAATTCTTTTAATATATTCATTTAATTGGCTTTTATATCTCTGTAGCATTCATAATGCAAACTAAAATTTGTAGTACACTAGAAGAGTGTGTGTGCGCATACGTGTATCAGTTAGTTAGTGTATACAGGATACTTGATGAAATTGT…
GLYMA.17G227100	Exon 1	ATGTGGGAATCTATTCTGTTAACGGTGGCTGCCACCGCTGGCAACAACATCGGAAAGATCCTTCAGAAGAAGGGCACTATCATTCTTCCACCTCTCTCTTTCAAACTCAAGGCAT
	Exon 2	GTCTTATGCTTTAAACAAAACCTGGGTGGTAGGTTTTCTAATAGATATATTTGGGGCATTATTGATGTTAAGGGCATTGTCTCTGGCTCCA
	Exon 3	GTCTCTGTCATCCAACCAGTTTCTGGCTGTGGACTAGCAATTCTTTCAATCTTTTCTCATTTTTATCTCAAGGAAGTCATGAATGCTGTTGATTGGGTTGGCATTACATTAGCAGGTTTTGGCACAATAG
	Exon 4	GAGTTGGTGCTGGAGGTGAGGAGCAAGAGGTGGTTGCTCTATCTATTTTTCACATACCAGGGCTGGCATTTATTGTTTTCATCTTGTTT
	Exon 5	ATACTTCTTAGTGGATGGCTTCGAATATGCAAGCGCCAACGAAGAGAACAAGAGATG
	Exon 6	ATGGAATATGACGTCGTTGAGGAAGTCATCTATGGCTTTGAATCTGGTATTTTGTTTGG
	Exon 7	GATGTCATCTGTAATATCAAAGATGGGATTTCTATTCCTAGAGCAAGGCTTTCCCAAGCTGTTGGTTCCTATGTGCATCATGATCAGCGTGTGTTGTAGTGGCACAGGCATTTACTACCAG
	Exon 8	ACACGTGGTCTAAAGCATGGGAGGGCTATTGTAGTTTCCACATGTGCAGCTGTGGCCTCAATTTTGACTGGTGTTCTTGCTGGGATGCTTGCTTTGGGTGAACGACTTCCTTCGGAGCCAAAAGCTCGCTTGGCACTTCTTCTTGGATG
	Exon 9	GCTACTTATTATTGTTGGTGTGATTTTACTTGTTGGTTCTACACGGTTAGTAAGATTCCTTTCTTGTTCTTCACGACAAAAAAGAAGCAATGTGGAGAAGAATTTTGGCCTTAGAGGAGCCACTTCTTCCCGTGTGAGAGAACCAAGTCCAAGTGCTGTCATTCAAGCAGCAACATTAAATCATTTACTATCATCATCTTCCAAAGAAAAAGCTTGA
	Intron 1	GTCTAAAGTTCTATTTTTAAAATTTGATTTTGTTTTCACTAAAGATCTCACCTTTTTTGGTAATATTTTCATTTGAAACATGTGGGTGTCTATGAATTTTGTAGTCATTATTACTTTCTATAGCTGTGTTTATTTGGTATCAATGTGAAATTGGACATTTTCTCCTTTTTTGGTAATATTTTCATTTGAAACATGTGGGTGTGTATGAAATTTGTAGTCGTTATTAGTTTCTATAACTGTGTTTATTTGGTGTCAATGTGAAATTGGACATTTTCTATGCATGTGTATGATTTGAGTGAGAATATGAGGATGGAATAAATACCAAGATCACTTTTTTTTTTTTTTTTGTATTTAAGGTTATGCGGGTATGAAGTGACTATGTGATTATTGATCTCATTG…
	Intron 2	GTAAGTGCTATATGTTATGAAGTGAAAAAAAATCGCACTCAATTTGAAGGGATTTCTTAACCCTTAGCATGTTCTTCTAGTGTTTTGCTTAGGTATTTGACGTTGTTATGGTGGCTTTCTTATGTCTAATGTATAATAG
	Intron 3	GTAAAGTAAGTTTTTATTTGCCGTAGAGCATTTTGTTTACCTGATTCTGCTTCCTTTAACACCACGGGGAGCAAGGTTGTCGGGGGAGAGGAAGGGGGGAAGTGTAATTATTAGAAGAAGAAAAAAGCATGTTAAATCAGAAAAAAGATGTAATTTTTTTATAATTCATTTTTATGATTATGTTTTAGTGATGAATCTTCTAGCTTTTCGTATAGTTCAGAATTAGATCTACATATAATACAAGTAGCTGTGATCAATTTATTTGTTTGTATACTGTTGTATTACACTCCAGTGTCTGAGGACCTTAGCAATGAACCAATTTTTTTCTGGAGTATTCCTCTTTTTTATTATTTGGCTGCTGACAAAACCAAGTTTGCAATGAAAGGTTATTCTACTAAC…
	Intron 4	GTAGGTACCTTGTCTTACAAATCAACTTATTTTATAGTCAAGTTGCCTTTATGAATTGATCAGAGATATTTAGCATTCATAAGTTTGGCATCATGGCAAGATGTTTGTATCACTTTATTTTTGAGATATAGTGACAAGTTTGAGAGGAAATACTTGAAATCAATGTGAAAAAAGACATAGTGGTATTCTAGTATTAATTGGAAGCCTATGCATGGTGTGGCTGCCAAACGTATATTTGGCTTTGAGTCTAGTGTGTATAAATGCCAAATGTCATGCTTAATAGTGGCTTATAATTCATGCATGAAGTTGTATAAGTTTCTAAAATCACATTTCTTATTTGTCCAAGAAAAACCTCGTCTGATTCATTGATAATCTGGTTTTACCATTATTTTCATGAAA…
	Intron 5	GTATTCATGTTATATCCATGCTGTAACACTTTAGATTTACATGCTTATTTTAATTGAGAACACCCATGCATGGTGATTTAATGAGCTGTGTTGTTTTCTGTACTTCTATCACTTGACTTTTTTAAGTTATACAG
	Intron 6	GTACTTTTGCTTCCCTCTCCACTTTTTTTATGTATTCTATTCATAATCAGATACATCTAATTTTTCATATACAGCAACTCCTTAATATCAGGATGAAGATTCTGACAGTTAAATTAACAGTTGTCTGCTACAAGATAATTAATCATTGCATGGTTTGGAGTTTAGTAATATTATTTCTCGTGTGTTCTGGTAGTTTCTTTTTTTGGATAAAAAATGGTTCTCGGAGTGAAAAGAGAATAACAACATTAGGAGGATAAGTTATTATCATATGTAGGGGACTGCTAACCTCTACACACTTGTGTTTGACATTTTCACATTTTATTTTGGACTAAAACTTAATTTTTTTATTGTTAAAAAAATTTTAATTATGGGCAATAGTGTCCTTATTTTTTGCTACCC…
	Intron 7	GTATTCTGAAGCTCACTTTTATATGTCTACTATTATGAGAACTATTACACCCTTTAAGCATGGAGAGCATTTAACCTGTTTCTGTCAAACTGCCTAGATACTTGTCCATGCTCTACGCTTCCAATTTAAGAGACAATAACCCCTTTAAATAATCATTATCTTCCCTGCTCCTTCAG
	Intron 8	GTAATATAAGATGTTATGTTTTGTGTTTTACAGTTTTGTTTTGTTTTTTGTTTTAACAAAGGAAAAAATCCAAATTAAACTTCAACCCTTCTGTTTTTTCTCTTCACACATAATAAACATGCATGCATACAAAAATGAAAGAAGACTCAGGAGTGGCAAGGTATTCATGGCCTTCTGGAACAGAAGACAAGTTGAACTTTTAGATTTATAGAGTCCATCATTCATGGAGAATTGAGAAGTATCCATCTGAGAAAATCTCTATTTGGATCCAATTTCAAGGTATGGGTCTAGAGTCCCACGGAGCTAGTATGGGATTTTGGCATGGGATTTGTAAGGCCTTGGACTCTCCAACAATAATGACTAGTTTGTATGGTGTTATACTCTTAAGTTTCTTATCAA…
GLYMA.14G097400	Exon 1	ATGTGGGAATCTGTTGTGTTGACGGTAGCTGCCACCGCCGGCAACAACATCGGAAAGATCCTTCAGAAGAAGGGCACTATCATTCTTCCACCTCTCTCTTTCAAACTCAAGGCAT
	Exon 2	ATCTCATTGTGTTGGCAGGTCATAAGGTCTTATGCTTTAAACAAAACCTGGGTGGTAGGTTTTCTAATGGATATATTAGGGGCATTATTGATGTTAAGGGCATTGTCTCTGGCTCCA
	Exon 3	GTGTCTGTCATCCAACCAGTTTCTGGCTGTGGACTAGCAATTCTTTCAATCTTTTCTCATTTTTATCTCAAGGAAGTCATGAATGCTGTTGATTGGGTTGGCATTACATTAGCAGGTTTTGGCACAATAG
	Exon 4	GAGTTGGTGCTGGAGGTGAGGAGCAAGAGGTGGTTGCTCTATCTATTTTTCACATTCCAGGGCTGGCATTTGTTGTTTTCATCTTGTTT
	Exon 5	ATACTTCTTAGTGGATGGCTTCGAATATGCAAGTGCCAACGAAGAGAACAAGAGATG
	Exon 6	GTGGAATATGATGTTGTTGAGGAAGTCATTTATGGCTTGGAATCTGGAATTTTGTTTGG
	Exon 7	TATGTCATCTGTAATATCGAAGATGGGATTTCTATTCCTAGAGCAAGGTTTTCCCAAGCTGTTGGTTCCTATGTGCATCATGATTAGTGTGTGTTGTAGTGGCACTGGCTTTTACTACCAG
	Exon 8	ACACGCGGTCTAAAGCATGGAAGGGCTATTGTAGTTTCCACATGTGCCGCTGTGGCATCAATTTTGACTGGTGTTCTTGCTGGGATGCTTGCTTTGGGTGAACGACTTCCTTCGGAACCAAAAGCTCGCTTGGCACTTCTTCTTGGATG
	Exon 9	GCTACTTATTATAGTTGGTGTGATTTTACTTGTTGGTTCAACACGGCTAGTGAGATTCCTTTCTTGTTCTTCACAGCGAAAAAGAAGCAATGTGGATAAGAATTTTGACCTTAGAAGAGCCACTTCTTCCCGTGTGAGGGAAACAAGTCCAAGTGCTGTCATTCAAGCAGCAACATTAAATCATTTACTATCATCATCTTCCAAAGAAAAAGCTTGA
	Intron 1	GTCTAAAATTCTACTTTTTGTGTTTTTTTTTTTTAAATCTGTATGATTTTGTTTTCACTAAAGATCTCTCCTTTGTTTATTATATTTTCATTTGAAACATGTGGGTGTGTATGAAATTTGTAGTCATTATTAGTTTCTATAGCTGTGTTTATTTGGTGTCAATTTGAAATTGGACATTTTCTATGCATGTGTATGATTTGAGTGAGAATATGAGGATGGAGTAATACCAAGATCACTTTTTTTTTTTTTGCATTTAAGGTTATGTGGGCATGAAGTGACTTAGTGATTATAG
	Intron 2	GTAAGTGCTATATCCTAATCCTATGTTGTGAAGTAAAAAAAATGGCACTCAATTTGAAGGGTATTCTTAACCCTTTGTATGCTCTTCTAGTGTTTTGCTTAGGTTTTTGACATTGCTATGGTGGCTTTCTTATGTCAAATGTATTATAG
	Intron 3	GTAAAGTAAGTTTTTATTTACCATAGAGCATTTTGTTTACCTGATTCTGCTTCCTTTAACACCATGGGGAGCAAGGTTGTTGGGGGAGTGGGAGGGGGGAGAGTAATTATTAGAGGAAAAAAAAGTGTGTTTAAATCAGAAAAAAATATGTAATTTTTTTATAATTCATTTTGGTGATTATGTTTTAGTGATGGATTTTCTAGCCTTTTGTATAGTGCAGAATTCAGATCTACAGATAATGCAAGTAACTGTTGCCAATTTATTTGTTTGTACACTATTGTATTACACTCCAGTGTCTGAGGACCTGAGCAATGAACCAAATTTTTCTGGAGTTTTCCTCTTTTTTATTATTTGGCTGCTGAGAAAACCAAGTTTGTGATGAAATGTCATTCTACTAAC…
	Intron 4	GTAGGTACCTTGTCTTACAAATCAACTTATTTTATAGTCAAGTTGCCTTTATCAATTGATGAGATATATTTAGCATTCATAAGTTTGGCATCATGGCAAGATGTTTGTATCACTTTATTTTGATATAGTAACAAGTTTGTGAGGAAATACTTGAAATCAATGTGAAAGAAGACATAGTGGTATTCTAGTATTAATTGGAAGCCTGTGCATTGTGTGGCAAACAAACATTTCCTTGTGTTTGAGTCTAGTGTGTATAAATGACAAATGTCATGCTTAATAGTGGCATATAATCCATGCATGAAGTTGTATAAATTTCTAAAATCACATTTCTTATTTGTACGAGAAAAACCTTGTCTGATTAATTGATAATCTGTTTTTACCATTATTTTCATGAGATAT…
	Intron 5	GTATTCATGTTATATCCATGCTGTAACACTTTAGATTTACATGCTTATTTTCATTGAAAACACCCATGCATGGTGATTTAACGAGATATGTTGTTTTTTGTTCTTCTATCACTTGACATTTTTAAGTTATACAG
	Intron 6	GTACTTTTGCTTCCATCTCCACTCTTTTTATGTATTCTAATTGTGTTCAGATATATCTCAATTTTTCATGTACCTCAACTCCTTAATATCTGGATGAAGATTCTGATAATTAAATTAACAGCTGTCTGCTACAAGATAATTAATCATTGCATGGTTTGGAGTTTAGATATATTATTTTCTCGTGTATTTTAGTTTCTTTTTTCGGATAAAAAAAGGTTTCAGAGCGCAAAGAGAATAAGGCAGATAGGAGGATAAGTTATTATCATTTGTAGGGGATTGCTAACCTCTACCCACTGGTGTTTGACATTTTCACATTTTATTTTGGACTAAAAACTTTTTTTTTTTTATCGTAAAAAAGCTTTAGATTATGGACAATAGTGTCCTTATTTTTTGTTACCC…
	Intron 7	GTATTCTGAAGCTCACTTTTACATGTCTACTATTATGAGAACTATTACACCCTTTAAGCATGGAGGGCCATTTAAGCTGTTTCTGTCAAACTGCCTAGATACTTGTCCAAGTTCTACGCTTCCAATTTCAGAGACGATAACCTCTTTAAATAATCATATTATCTTCCCTGCTCCTTCAG
	Intron 8	GTAATATAAGATGTTATGATTTGTGTTTTACAGCTTTTTTTTTTCTTTTGAACAAAGGAAAAATCTAAATTAAACTTCAACCCTTTCATTTTTTCTCTTCACACATAGTAAACATGCACACATAGAAAAATGAAAGAAGACTCAGGAGTAGCAAGGTATTTGTGCCTTCTGGAACAGGATGCAAGTTGAACTTTTAGATTGATAGAGTCCATAATATTTATGGAGAAATGAGAAATATCCATCCAAGAAAATCTCTATTTGGATCCAATTTCAAGGTACAAGACTTGAGTCCCACATGGCAAGTATGGAATTTATATAAGGCCTTAGGCTCTCCTACTACTATGACTAGTTTGTATGGTGTGATTCATTTAAGGTTTTTATAAATTTGTATCAAGTCTT…
GLYMA.06G053100	Exon 1	ATGTGGGAATCAATTGTTTTGACGGTGGTTGCCACTGCCGGCAACAACATCGGCAAAATCCTTCAGAAGAAGGGCACTGTCATTCTTCCCCCTCTCTCTTTCAAGCTCAAGGCAT
	Exon 2	GGCATATGCTTTGAACAAAACCTGGCTCATAGGTTTTGTAATGGATATATTTGGGGCACTGTTGATGTTAAGGGCATTAGCTCTTGCTCCT
	Exon 3	GTCTCCGTCATCCAACCAGTTTCTGGCTGTGGATTGGCAATTCTCTCAGTCTTTTCTCATTTTTATCTCAAGGAAGTTATGAATATTGTTGATTGGGTGGGCATTACCTTGGCAGGTTTTGGCACAATAG
	Exon 4	GAGTTGGTGCTGGAGGTGAGGAGCAAGAGGCTGCTGCTCTATCTATATTTCACATACCGTGGCTGGCATTTGTTGTTTTCATCTTGTTT
	Exon 5	ATAATGCTTAATGGATGGCTTCGCATATTCAAACGCAATCGAAGAGAACAAGAGATG
	Exon 6	ATGGAATATGATGTTGTTGAGGAAATTATTTACGGCTTAGAATCTGGAATTTTGTTTGG
	Exon 7	GATGGCATCTGTAATATCAAAGATGGGGTTTCTGTTCTTGGAGCAAGGCTTCCCCAAGCTGTTGGTTCCTATTTGCATCATCATAAGTGTCTGTTCAAGTGGTACAGGCTTTTACTACCAG
	Exon 8	ACACGTGGTCTAAAACATGGGCGGGCTATTGTAGTTTCTACATGTGCCGCAGTGGCATCAATTTTGACTGGTGTACTTGCTGGGATGCTTGCTTTGGGTGAGCGACTCCCTTCGGCCCCAAAAGCTCGCTTGTTACTTCTTCTTGGATG
	Exon 9	GCTACTTATAATTGTTGGCGTGATTTTACTTGTTGGTTCTACAAAGCTAGTGAGATTCTTTCGATTTTCTTCACACCGCTTTAAGAATTATGGCCCTAGAAGATCTGGAACTTCCCGTGTTAGGGAACCTAGCCCAACTGCTGTCATTCAAGCAGCGACCTTAAATCATTTACTCTCATCATCTTCCAAAGAAAAAGCTTGA
	Intron 1	GTTTCTCTTTTCTTAGTTCCGCTTTTTTTTTTTTTTTTTTTTCTTTTCTTTTCCATTTTCATATGCCCTTGATTTGGTTCCCGTTTACCATTTCTGCGGTTGTATATTTTGATATTTTTTGGAACGGTGAAATTGGGTACATGCGCGTGCATATGTATTAACGTGGGATTTTGGGTGGAGGAAAATTGGGTAAAGATCCAATTTTTCGTTGAAGCATCAGTAATTCACTGTTTGGTTAAGGATTAACATTGCTATTTGTTTTTTTACAATTGTGTTTGCAGGTCATAAG
	Intron 2	GTAAGTGCTCTAGCTATATCTATAATAGAAAAATAATGCAGAAAAAACTATAGTTTGAATTTGAAGGGATATTTCTTTATCATTAGCAGGATCTTATAGTCTTTTGCCAAGATTTTTGTCATGTGTAATTTGGTTGTTTTTCTGATTTAG
	Intron 3	GTAATGCAAGTTTTAGATTGCCAAAGTAGAGTGTTCAGTTTAATGCTTGTATTTCCTTTAACACAGCAAGGAACATGGCTGTTGAAGTAATTATAAAATGTCTATATTCTGTTTCTATTGGTCTGTCCCTTTCTTTGTGTTGTGTTATCATGTGACACTAAGTCACTGACAGAAAAATCTTGTGCATTTATTAACAATTCTTTTTGTTGATTATGATATACTAACAGAATTTCTAGGTTTTTATATAGGTCAGAATTTGAATCGAAACCTAAAAGTTATGGTGTGACCATTTTATTTTTCTTTATGGTGCAGTATGCACTTGTTTTTTGTAGCAATGGATAGAGATTTCATGGAATTTTCCTTTTTTTAATCTAGCAGCTTATAAAATTAACTTTTGGA…
	Intron 4	GTAGGTACCCTGTCTTATGTTTTGGTCCATCAATTACCAATTTTATTTGAAGTCAATATGAAGACCTTACTGTGGTCTCTTGGAACTAATTATGCAGAGTTATGATTTCTTTTTTTGCAAACCTGATTGCATGATTACAAGACTCATAGTTTTGATACATTATTTTATTAATAGTTATAGTATTTTTATCGGATTAACTTTTCTTTAAAGAGTGTGGAGTCATTGATGCAACAAAGTAACATTACTATCTTATAAAATAGTTATTGTTCCTAATTGTTAGAAACAATTGTACAG
	Intron 5	GTAATTCTTGCTTTAATCATGATAAGAAGCCTTTCTTACATGTTTATACCACTTATGGTAATTCTTTGGTTGCTTGACATTTTTAAGTGATGCAG
	Intron 6	GTACTGTTACTTCCCTACTATATTTATATATTGTGGTCTCGGATGGACACATTTCACTTCCTTCATTTGCCTCAACTCTTTAATATTGTCATGAAGATTATGACAAATAAGTGTTTTACCCTTAATGATATTACCTGTACTTGTCAATGTTTTTTTTTCTTTTAAATAAATAATGTTTTGGAGAGAATAATGCAGCTAGAAGGATAACAAGTCATGTAGAATAGAAAAGTAAAAGGAAAAAAATGCTACAAAACTGTCCTTTCTATCTGTATAGTGTATACAAATCAAGAACTGGAAGTTTCTTCAAAATAATTATCAGCAGATTACCATAGTCAGAGAGATCATAGATACAACTCTATTCCATACATATGTAAACAGATGACTCAATGTGATCATTTC…
	Intron 7	GTATTCTGAAGGCGTCTTTCATGCCATTTACTTTTGTGTGAACTGTTACATACTTTAAGCCTAAGGGGCATTTCATTGTATGGATGGTGGGAAGGTGGGATTTCAGCCAAACTGGCTTGATATTTGTCCAAGTTCTGCTTTGTGAATTTAAGATACACTAACATCTTCTGTATTTACTTCCCCAACATGCAG
	Intron 8	GTAATAATAAATGTTATGCTATTATTTCTTTGTGCATTTACATCCCTTGCTTTATAAAGCTGATCTACGCAGAAATGAACTCCACTCTTCTATACTTCATTACATCTGCAAATAGTTACATTTCATTTTCGAGCATTTTCTGTTCTGCTTCTAATCTTTGATGCAACTCTTTTTCTGATTTGGTTGAGTATATATATATATATATATATCACCAATGTTATGGTAATTCTCGAACAAGATAGACACCTTCATGTTCTTGTGTCAGGAATATGTTAATCGGAAATATTTTGCTGCAG
GLYMA.02G068000	Exon 1	ATGGGGGAGTGGATTGTTGGAGCTTTCATCAACCTCTTTGGTAGTATTGCAATAAACTTTGGGACCAATCTTCTCAAACTAGGGCATAATGAG
	Exon 2	AGAGAAAGACATTTACTTGGAAGTGATGGGGTAAATGGAAAGATGAATCTGAAGCCTATTATATATTTCCAGAGTTGGAGAATTG
	Exon 3	GCATTGTATTTTTCTTTCTTGGAAATTGCCTTAATTTCATTTCCTTTGGGTACGCTGCTCAG
	Exon 4	TCACTTCTTGCAGCGCTGGGATCTGTTCAGTTTGTATCTAACATTGCCTTCGCTTACTTTGTCTTGAACAAAATGGTGACAGTCAA
	Exon 5	GGTACTGGTTGCCACAGCTTTCATTGTTCTTGGGAATGTTTTTCTAGTTGCTTTTGGCAATCACCAATCGCCTG
	Exon 6	TTTATACGCCAGAGCAGTTGACAGAGAAATATACCAATATTTCATTCCTTCTATACCTTCTAGCTTTGATCTCAATTGTTGCCTTGCATCACTCCATCTACAA
	Exon 7	GAGGGGAGAACTTCTGCTTGGAGTATCAGGACATGACCTCAGACCCTATTGGAGCATGCTACTGCCCTTCTCATATGCTGTAGTTTCAGGGGCTGTAGGTTCATGCTCAGTGTTGTTTGCTAAATCACT
	Exon 8	TTCTAACCTATTACGACTGGCTTTGTCCAATGGTTATCAGTTGCACAGCTGGTTCACGTATTCCATGCTTCTTTTATTTCTTAGTACTGCTGGATTTTGG
	Exon 9	ATGACCAGGTTGAATGAAGGACTGTCATTGTTTGATGCAATTCTTATTGTTCCCATGTTTCAGATAGCATGGACTTTGTTCTCAATATGTACAGGATTTATATATTTTCAAGAATATCAG
	Exon 10	GTATTTGATGCATTAAGGACAACAATGTTTATGCTTGGAATGATGTGTGTGTTTATTGGC ATTTCTTTGCTGGCACCTGATGAATCAAAAG
	Exon 11	TTTCAGGTCCTGAGACTAAAGATAGTTCTTTGGATTCCATGGTGTCTTCTGCCATATCTACAGAAGCTAACAG
	Exon 12	GCTGGTAGTGTCTCCTGAAGAAGCACAAAACAAAGATACGAGATCATTAGTTAAAGCAATACTAATAAAGATTACAGATTTGTTGGTAAAGGCAAAG
	Exon 13	ACTACTTGTGCATTGTCTCTTGGTTTTGGGGAGGATACCATCAATGCATCATCAGTTCTTGTGATGCCAATGATGTCATCGAGAATGACTGGATTCAGAGGTAATGGGCTTGAGAGAGCAAGAATTTTGTCCATGAGAAATGGTTGGAGAAAGATCCCAATGGATGAAGATGCTGGGAAATTGCTTGAAACTAGTTCGGTTGTTCCTCCTAGCCCTTAA
	Intron 1	GTATGGCCAAATTCTTTTTTCTGGTTGGAACTATTTGTAAAGTACATTTTTGTATATATGTTTCTCTCTTTTTTGTGTTGTGGTACAGAAATTGGCTTTGCTGTTATAATTTTTTTCAGATTTCAGCTGACATGGTAAATCTTGACTTCATCAATGGGTCAATGTACTGTTTCTGTACACAACTGTATTTTTTTACATAATTGCATTAGGCATTGTCTACATGATGCTTTGGATTAGGGACTTATGCTATTAAAGTGAAGTGCTGAAACTTCCTTACACTTAATTACATCTGACTCTGAGTTTCAGATTTATTTAGGTTCATGGCATATTACATCTTTGAGGGTCAATATTAACCTGCAATGTGCTACTATTTCTTGAAAGTTGCAACTTTTAGTATCA…
	Intron 2	GTATAATCTAATTGCATTTATATATGGGTTTGTGCATATTATCTAGGTGGATGATTCCTGATTTTTTGCTTTCATTGCATAATTCTTGATATGCAG
	Intron 3	GTATGTTTCCCCTATTTAATTGGGATTTTTTGTTCAATAATATATGGTGTAAACTGTAAATTATGATAGTATGTAGTAGTTTTGCATTTTTTTATTTGGTTGGCATATATTCGGTGAAATATGCGATTTCTTATGATTGATTTAATGGATGTATTTTCATTTGTTCTGATTACTTATTCTTCTGTGTGCTGTGCAG
	Intron 4	GTATGCTAAATTTGAACTGAGATTACCGTTTCATTTTTGTTTGTTTTCACAACTCTGTTCTAGCTGTAATTCTTGTAGCTTAATTGATGGCATTTGATCAG
	Intron 5	GTATGTAACATTTTGCCCAGTTCAATTAAATTTGCTTCTAGTCTTTCTTGCAAAAACAATGTTAATTAATCTGATAGATGTGCATACAGTATCAAGTATTGTCTGCAATCAAATGACTAAACTGCTAATTTGGTGAACTACAACTTAAGTATGCTAGGCTTTTATATGTTAGAGATAGGAGGGAGCATTTTGTACTGCCTCTTCTGTAAACTTAATTTGATTTGTTGTTTAATATATTCTTTATGCTTACTGAATATTATGATTCATTGCTGTTAAACAGTTCAATCATTGATTTCAATGTTGCCAATGCAAACTTATATGTGGTTAACTACTTGTGTTTCAG
	Intron 6	GTAATTAGTAGGATTTAATTATTTGTTGAGTCTAATCAAGCTATTTTTCTTCTTTATGATTAACATGTGGAATATGCAG
	Intron 7	GTAAGTCAGCTACTCCAACATGTTGCCATGCTTCATGATACAATAGCCATTGTGCCTAATGTCAACTTTTTGGCAG
	Intron 8	GTAAGGCTTTTTCTTGGGTAAAGATTCTTTGTTGGGCTTTATCAATTTGTGCTAATGTTTTGATGAGGTAACTTTTTGAAGTTAATTTTTGACAAATGTGAATGCTAACGAAGCCTTTTCCAATTGTGCAG
	Intron 9	GTACTTCCTCTTTAACTTGATACACACAGGTAGCCTTTGCCTTTCATGGGCACTCTAAGAAGATTTAATCATATTATTGAAGAAAACTAATTAAATATCAACTACTTTGATGGAATGGAGTCACTTGAGTATATATTTCAGAAAATCAAATCCGTTACATCATTTAGAAACACCATGGGGCATGGGTTCAACATACAAAACCAGACCTAGCCTAGATAATGTAAGTCAAACTCAGATAAATGACTTAATCTTGCTTCTATGTACATTTGCCAAGTTACCAAGATGTGGTATATTATAGTGTAACTGCTTGTTAGGTTCATTCTCTGGTGACATCTATCAACTGTTTTTTCTGCAAGGTCTTGACCTACTGAAATTTCCCATTCTGGTTATAAAATTTTC…
	Intron 10	GTACTATAATTTGATAATTATTTTATGGTTTTATATAATTCAAGGTATGCATTGCAGAGGATAATACGAAACTTTGCTTTTGAGAAG
	Intron 11	GTACAGTATGAACCCTTTGTATGACTTACATAAAGTGAAGAACTTGTAGCCCCTATAGTTAACTATATGAAACATCACTGAAGGGAATTGAAATGAGTACTAGTTCATTGTGTTCATTGTATCATCACATTTTAACTTCTGCATTGACCTTCTAAACCAGCCACAGTTCTCTTAAAATTTGTTGACAGAATTATATATGGTTTGTATTTTCCTGTTTTTGGTTTCCTTTATTTCTTCATGCGTGTTACACATGCTCATGTTAATGTTGGTGACTTTCACTGATGCCTATACTGTTTATCTTGTATAG
	Intron 12	GTATTATTACTAGTTGCATTAACATTCGTCGCAAATGGTGCCACTTGTTATGATGATAAATTGACAATTCAAGCTTGCTTCTTTCTATCTCTTTGCAG
GLYMA.16G149500	Exon 1	ATGGGGGAGTGGATTGTTGGAGCTTTCATCAACCTCTTTGGTAGTATTGCAATAAACTTTGGGACCAATCTTCTCAAATTAGGGCATAATGAG
	Exon 2	AGAGAAAGACATTTACTTGGAAGTGATGGGGTAAATGGAAAGATGAATCTGAAGCCTATTATATACTTCCAAAGTTGGAGAATTG
	Exon 3	GCATTGTATTTTTCTTTCTTGGAAATTGCCTTAATTTCATTTCCTTTGGGTATGCTGCTCAG
	Exon 4	TCACTTCTTGCAGCACTAGGATCTGTTCAGTTTGTATCTAACATTGCCTTCGCTTACTTTGTCTTGAACAAAATGGTGACAGTAAA
	Exon 5	GGTACTGGTTGCAACAGCTTTCATTGTTCTTGGGAATGTTTTTCTAGTCGCTTTTGGCAATCACCAATCACCTG
	Exon 6	TTTATACGCCAGAGCAGTTGACAGAGAAATATACCAATATTGCATTCCTTCTATACCTTCTAGCTTTGATCTCTATTGTTGCCTTGCATCACTCCATCTACAA
	Exon 7	GCGGGGAGAACTTCTGTTTGCAGTATCAGGACATGACCTCAGACCCTATTGGAGCATGCTACTGCCCTTTTCATATGCTGTAGTTTCGGGGGCTGTAGGTTCATGCTCAGTCTTGTTTGCTAAATCGCT
	Exon 8	TTCTAACCTATTACGACTGGCTATGTCCAATGGTTATCAGTTGCACAGCTGGTTCACATATTCCATGCTTCTTTTATTTCTTAGTACTGCTGGATTTTGG
	Exon 9	ATGACCAGGTTGAATGAAGGACTGTCATTGTTTGATGCAATTCTTATTGTTCCCATGTTTCAGATAACATGGACTTTCTTCTCAATCTGTACAGGATTTATCTATTTTCAAGAATATCAG
	Exon 10	GTATTTGATGCATTAAGGACAACGATGTTTATACTTGGAATGATGTGTGTGTTTATTGGCATTTCTTTGCTGGCACCTGATGAATCAAAAG
	Exon 11	TTTCAGGTCCTGAGACTAAAGATAGTTCTTTGGATTCCATGGTGTCTTCTGCCATGTCAACAGAAACTAGCAG
	Exon 12	GCTGGTAGTGTCTCCCGAAGAAGCACAAAACAAAGACTCAAGATCATTTGTCAAAGCAATACTAATAAAGGTTACAGATTTGTTGGTAAAGGCAAAG
	Exon 13	ACTTCTTGTGCATTGTCTCTTGGTTTTGGGGAGGATACCATCAACACATCATCGGTTCTTGTGATGCCAATGATGTCATCAAGAATGACTGGATTCAGAGGAAATGGGCTTGAAAGAGCAAGAATATTGTCCATGAGAAATGGTTGGAGCAAGATTCCAATGGATGAAGATGCTGGCAAATTGCTTGAAACTAGTTCAGTTGTTCCTCCTAGCCCTTAG
	Intron 1	GTATGCCAAATTCTTTTTTCTGGTTGGAAGTTGGAACCGTTTGTGAAGTACATTTTTATATATATGTTTCTCTCTCTTTTTTTGTAATGTGGTTCAAAAATTGGCTTTGCTGTTGTATCCCTTTTCAGATTTCAGCTGACATGATAAATCTTGACTTAACTAATGGGTTAATGTATAATTTTTGAACTCGTCTGTATCTTGGTACATAATTGCTTTGGATATTGTTTGCATGGTTTTTTGGAATTTGGATTAGTGACTTGTGCTATTAAATTGAAGCACTGAAACTTCCTTATACATATTACATCTCAATGTCAATATTAACTTGCAGTCTATACTATTTCTTGAAATTTGCAACTTCTAGTATCAAATTATTTGATAAAACTGAACAGGTTAGGCTTC…
	Intron 2	GTATATTCTAATTGCATTTATATATGGGTTTTGCACATTTTATCTAGGTGGCTGTTTCCTGATTTTTTCTTTCATTGCATAATTCTTGATATGCAG
	Intron 3	GTATGTTTCCTGCAATTTGATTGGAATTTTATGTTCAATGATTTATGGTGTAATTTTATGATAATATGTAGTAGTTTTGCAGTTTTTTTTTTGTTTGGTTGGTATATATTTAGTGAAGTATGCTATTTCTTATGATTGATTTGATGGATGTATTTTCATTTGTTCTGATTACTTATTTTTCTTTGTGCTGTGCAG
	Intron 4	GTATGCTAAATTTGAACTGCGATTACTGTTTCATATTTGTTTGTTTTCACTAACTCTGTTCTAGCTGTTAATACTTGTAGCTTAATTGATGGTCTTTTATCAG
	Intron 5	GTATGTAGCATTTTGCCCAGTTCACTTAAATCTTTGCTTCTAGTCTTCCTTGCAGAAACAATGTTAATTAAGCTGATAGATGTGCATCAGTACAGTATCAAGTATTATCTGCAATCAAATGACTAAACTGCTAATTTGGTGAACTGCAACTTAAGTAGCTAGGCTTTTATATGTTAGAGATAGGAGGGAGGATTTTGTAATGCCTCTGCTATAAACTTAATTTGATTTATTGTTTAATATGTTCTTTATGCTTACTGAATATTATGATTCATTGCTGTTAAACAGTTCAATCATTGATTTCAATTTTGCAAATGCAAACTAATATGTGGTTAACTACCTGTGTTTCAG
	Intron 6	GTAATTAGTAGGATTTAATTATTTGAGTCTAATCAAACTATTTTTCTTCTTTATGATTAATATGTGGAATATGCAG
	Intron 7	GTAAGTCAGCTACTTCAACATGTTGCCATGCCTCATGATACAATAGCCATTGTGCCTAATGTCAACTTTTTGGCAG
	Intron 8	GTAAGGCTTTTTCTTTGGTAAAGATTCTTTGTTGGGCTTTATCAATTTGTGCTGATGTTTTGATGGGGTAACTTTTTGAAGTTAATTTATGACAAATGTGAATGCTAACCCGGTCTTTTCCAATTGTGCAG
	Intron 9	GTACTTCCTCTTTAACTTGATACACACAGGTAGCCTTTGCCTTTCATGGGCACTCTAAGAAGATTTAATCATATTATTGAAGAAAACTAATTAAATATCAACTACTTTGATGGAATGGAGTCACTTGAGTATATATTTCAGAAAATCAAATCCGTTACATCATTTAGAAACACCATGGGGCATGGGTTCAACATACAAAACCAGACCTAGCCTAGATAATGTAAGTCAAACTCAGATAAATGACTTAATCTTGCTTCTATGTACATTTGCCAAGTTACCAAGATGTGGTATATTATAGTGTAACTGCTTGTTAGGTTCATTCTCTGGTGACATCTATCAACTGTTTTTTCTGCAAGGTCTTGACCTACTGAAATTTCCCATTCTGGTTATAAAATTTTC…
	Intron 10	GTACTATAATTTGATGATTATTTTATGGTTTTATAATTCAAGGTAAGCATTGCAGAGGATAATACGAAACTTTGTTTTGAGAAG
	Intron 11	GTACTGTATGAACCCTTTGTATGACTTACATAAAGTGAAGAACTTGTAGCCACTATAGTTTACTATATGAAACATCACTGAAGGGAATCAAAATGATTGAAGTACTAGTTCATTGTATCATCTCATTTTAACTTTTGCTTTGACCTTCTAAACCAGCCATAGTTCTCTTAAATTTTGTTGACAGAATTATATATGACTGTATTTTCTTGTATTTCTTTTCCTTTATTTCTTCATGAGTGTTACAGTAACATACACATGTTAATGTTGGCGACTTTCACTGATGCCTATACTGTTTATCTATGATAG
	Intron 12	GTATTATTCCTAGTTGCATTAACATTCTTTGCGAATGGTGCCACTTGTTATGATGATAAATTGACAATTCAAGCTTGCTTCTTTCTATCTCTTTGCAG
GLYMA.13G368400	Exon 1	ATGAGGCGAAAGGGTGTGGGAACGACGGGAGTGAAGAGTTGGATGGTGGTGTCGGAGACAGGGCATGCGCGGCTTGAAGATGTTGGAAAACACTCCATAATGCGGCGAACTGGGTTGCCGGCGCGTGACCTTAGGGTCCTCGATCCCGTTCTCTCGTACCCTTCTTCCATCCTAGGACGCGAAAGAGCTATTGTTGTCAACTTGGAACACGTCAAAGCCATCATCACTGCCTCCGAGGTCCTCCTCATCAACTCCTCCAACCCTTTCTTTCTTTCCTTCCTTCAAGATCTTCACATCCGTCTTTCCAATCTAAATCCCTCCTCG
	Exon 2	ATGAGCAATGACATGGATGGTGGTTACGAAGAAAAACCTCTAGCGAATGATTCCCGAAACGGTTCACCTGTGAGAATACCTGAGGACTCTGATGCCGACTTTCTTGTAAGAGCAGATAGCCTTAAGAGCAGTGCAGAGACTGGAACAGGAACAGGAACAGGAACACCAGCTCCTAAGCCGTTACCTTTTGAGTTTAAAGTACTTGAGGCATGTATTGAATCTGCTTGCAGGTGCCTTGAATCTGAG
	Exon 3	ACTTCAACACTGGAGGTAGAGGCTTACCCAGCTTTAGATGAATTGACCTCTCAACTTAGCACACTCAATCTTGAACGTGTTAGACAAATCAAGAGTCGTTTGGTTGCACTCTCCGGTCGTGTGCAGAAG
	Exon 4	GTAGCAGATGAACTGGAACATTTGTTGGACGATGATAATGACATGGCTGAAATGTACTTGACGGACAAGCTTAATGCTCGTTTATGTGATCAAACATCATTAAAAGAAGGCTACAATTCCGAATTTGAAGATAATGATCAAAG
	Exon 5	TGATGAATCAAATTCAGAAAAGTATGACAGATTCCTTTGTCCTAAACTTGACGTTGAGGAATTGGAGATGCTTCTAGAAGCATATTTTGAGCAGACAAATGGAATCTTACAAAGATTGACTAGT
	Exon 6	TTGAGTGAGTACGTGGATGACACGGAGGACTACATCAACATAATGTTGGATGATAAGCAAAACGAGCTTCTGCAGGCAGCAATAATATTCGACACCATAAACATGATACTTAATGCCGGTATTGTGGTGGTAGGATTGTTTGGCATGAATATTCAGATTGACCTCTTCAATGGTCAACCTCGTCAATTTTGGGCTACAACAGGGGGTACATTTGGAGGATGTCTACTTCTATTCCTTGTATGTTTATGGTGGGGCAAGAAAAGATATTTTCTCTCTCACTAG
	Intron 1	GTACGTACGTCTTTGTTCCCTTCTTCATTTTTTTTTTATCCTCAAGTGTTACTCCTTTAATTTTGTTCGAAATGTTAGTTTGGAGAATTCAAATTCACCACTTCTCTCCTCTTTCTTCTTCTTTTATGTTAAATTAATAAGATTTTGTGTGAGTCCACAAAGGAAAAAAATGTTTGATTAACAAAGTTTCTTTTATTTTAAACAATATCTAAATTAAAATTTCATCTTGATATAATTTTTTGATGTATAATAACGACACAGAAAGTTAGAAACCTAATATCTCATGTAGATTACTCACCACTAGATCGATCCTAATCGGTTCTTCTCGATATAATATTTATGTATGAAAAAATTACTAATAGTTTTAATGGTGCGAATGTTTAGGGTTTGGAGATGATT…
	Intron 2	GTATGTACTAACTTAGAACTGTATTTACTCTATCTCAGATTAGGTTGTTGGTTGAATTTTCCATTGGGTAAAATTTCTTCAATGCATACTGTACACCTCCGACCCTCTGGGTCAGACTCTTTCAGATGATCTCCTCAGTTTTGATCTCTTCGTATTTATGTACTTGTGCAAGACTGTATACTCTTCCGGTTAAAGATCCATTGATTTGAATGTCGAAGGATCTAACCTAAATACGATATTATTATATAATTCATACTAAACCTAGAAGGAGGGGGACTACATTCTCATACTTAAATGTTTTTGGACCAGGTCTCATTTCTTCCTCGGAGACATGACTTAGCTACATACATATTTTTTTTATATATATTTATTACTAGTTTGAGGGCTTGTCCTGATGCA…
	Intron 3	GTATATAATATTCATCATCCAACACCTGTCACCATGCATCAGGATTTGTAACTACTTTACATAAGAATTTTTGGAAAATGAAATTAATACACCCTCTGATAATATTTTATAGTACGTAATCAGCAGTGTGCAAATTGATTTGAGCATTAGCAACTAACCATACCATTTCATTCTTCTTTCATGGATGCCAACTATAGTAACACTAAGCAAGTCTTAAAGAACTTGTAACATTTTGTTTTCACCGTGGCGATGTGCAACTTCTGCAAATGCTGGTCGTTTTGTATTGCATTTTGCAAAAGCACTTGTGAGGTTCTTGTTTCATTGCCCAGTTTTGTTCTTAATTCAATTTAGTCACATAAATTGTCCACTATATGCAAATGGGTTTGCAAGTTAATTTGG…
	Intron 4	GTAAAAAGTAAAAACCATCAATGTTTGTTTATTTAATTACAGCTATAGTCTGTATATTTATAAAAGCTGTCCAGCAGCATCTTGTTATATGTGGGTTATTGGATGCTGGACAGTAGAATTATTTATTTTTTTATTATAAAAAATTCTCACTTTAATTTTTTAAAAGTTGTGCAATAGTACATGCCCACACCTAGTCTAGACTTCAGCTTAGCAATTACACGTGTCATGCTCACAAATCACAATTAATGGTTGCTTTTGTCTTTAG
	Intron 5	GTAAGTATCGATCTATTGAACTCTTTTATCCTTTCAAACACTAACGAGAATGATTATTGTAGGTTTTCAGAAAAAGAGAAACATTTGTGGAAGAGAAACACTTACTATGTACTTTGCTGCATAGAAAGGAAAGAAATAATTAAGATTTAGAATGATGGAAAATCAGTAAGAGAAAAATAGAATGAATGCAAACAAGTGAGCAATAGATTAAATTTAGGAGTGTTAAGTTTAATAAGAGAAATAGAAAAAGAAATAAGAACATGAGTGTGTTTCATAAAGCACTTTAGTAGCTTATAAGCTACACTTTTGACTAATTTATAAGTTTATTTGACTAAACTTAATTAAAAGCAATTGTTTCTTATTCTGGGTAGAAAATTGATTTGTGTATCTGAGAGACAT…
GLYMA.02G117100	Exon 1	ATGGATGAAACACAAGACCACTATTATTCTTCCAGCCTACCCGAGTCTTCTTTATCTCATGATGGTGGTGGGAGGTCTTATTTCAATGGGCAAATAAATCGTGGGACTGCTATATCAGGCCTGAAGAAAAGAGGTCATGGAAGTCGCTCTTGGATTAAAATTGGTCAGGATGGGAATTTTCAGACTGTGACACTTGACAAGGCAACTATAATGAGATATTGTTCTTTGCCTTCTAGAGATCTCCGGCTGTTGGATCCGATGTTCATTTATCCTTCTACAATATTAGGACGGGAGAAGGCTATTGTAGTCAACCTTGAGCAAATCCGGTGTATAATCACTGCTGACGAGGTCATCCTAATGAATTCATTGGATGGTAGTGTTGGTCAGTATAGGTTAGAA…
	Exon 2	ATGATCTACCTTTTGAATTTAGGGCACTGGAGTTGGCTCTAGAATTGACATGCACATCTTTAGATGCTCAG
	Exon 3	GTAAATGAACTGGAAATGGAAATATATCCTGTGCTGGATGAACTAGCCTCATCTATCAGTACTCTAAATCTGGAACGTGTTCGAAGATTTAAAGGTCACTTGCTTGCTTTGACTCAACGAGTTCAGAAG
	Exon 4	GTTCGTGATGAAATAGAACATCTCATGGATGATGATGGTGACATGGCTGAGATGTGCCTAACTGAGAAAAAGAGAAGATCGGATACTTGCACTTTTAATGATTGTTTTCAAACTCGTGCATCAGGTAGACTAATTTCAAAGTCGGCTCCTGCTTCACCAGAGCGAACAATTAGTGGAGTCCAGATGTTGCAAAGGGCTTTCAGCAGCATTGGAAATTCTAGTAAACATGGTAGTTCAATGGGTTCGTCTGATAATGGGGAAAGGATTGAGCCACTGGAAATGTTGCTTGAAGCATATTTTATTGTCATTGATAATACTCTTAACACGATATTGTCG
	Exon 5	CTCAAAGAATACATTGACGACACAGAAGATTTTATCAACATAAAATTG
	Exon 6	GGAAATATTCAAAACCAGCTAATACAGTTTGAGTTGCTTCTTACAGCAGCTACATTGGTAGCTGCAGTATTTGCTGCTGTAGCAGGAGTATTTGGAATGAACTTTGAAACCACAGTTTTTGACTATCCATCGGGATTCCATTGGGTTTTGGTAATTACTGGAATTGCTTGTATAGCATTGTATTTTGCCCTCCTATTCTATTTTAGGTACAAGAAAGTGCTCGCAGCTTAA
	Intron 1	GTAAGGAAGGATTGCAGCTAATATTGCTGTAACAAACACAATTAGGTGCAAGGAAGACTTGTGTGAAAAAATAATGTCTTATATGTATCTAGGTTCGTTATGACTTTATTAGCATAACTAATGGTCTTTTCTGTTGTAGCATTGTTAGGGAATGGATAAAGAATAATAAGTGATAGACATTGAGTGTTGTGAGCTATGAGGTCTTTTCTTGATAATACTATGAAAGCCTAAGTTGAATATGTTACTTCTTCTGATGTTGTGATTTATTTCTTAAAAGCAATGTTATATTTGCTATACTTTCAAGCCATTCAGAGTTTTTATTTTTATTTTTATGGAGGTAATTACTGCATAGAATTGCTTACTTTGTCTGCCATTTTTGAACAG
	Intron 2	GTATGAATTGACCTAAAAAGTCTTATTTGTTGGGAAATCTTTCACATTATTGGCTGTGAATTTTTTATAGTACATTTTCTACATTTTTCATTTTACATTGAAAATGGGAACAACGAGTTTATATGCTCGCAAGTATTTTGGTTAAATTACTGAAGGATTTGTCATGTTGAAAAAATTTTCATCAACCATCCCAAGTATTTACCTGAAAATTCATATAATCCATAAAGCTTGATCGTTATTACACTTTATTGACTGTCACACAATATTTTCCACCATTCACTGCAATCAAGATTCAGGCTGGTAAAAGCTGTAGGAATAATGTAGCACTCAAAAGAAATATGGGGAGACAAAAGAATGTGCAAGGAGATCTGAAGCACAAACAAAGGGGGGCAGGAGGAA…
	Intron 3	GTTGATCAACGTAGAATTATTATTCTTGATTACTATTCTCATTTTTCTAGCTTTCTATTACCTGCAACTAGTAACTTATTCTTAATTCCCAG
	Intron 4	GTATGAGAAATTTGACTTACTCAGCTGTAGCATTAGAATCTACCCATGTTGCTTATAACATATAACAGAGTATTTGTATGTTGGATATCATAGTTTTTGCTAATATAACTAAGGTGTACATATATAACATTAAATTAGCTCAGGCATGCCTTCAGCCAATCAGCTGTTACATTCTGATTTTTGCTAATGAGTAGTCCCCATAGTGACTTTTTATGTAAGCTAACAGCGTATGATTTTATTATTTAGGCATGGTGCTTCATGCAAATGCTAAGTATTGATTTTTTTCCTTCTGGTAATGCAG
	Intron 5	GTATGCTAAGATTAATAATTTGCAACATTCTCTGTCTATTCCTTTATTTCTTTGATACTCTAAACTGTGTAAACCAGGCAGCGTTACTTTTCACTCTATCTATTACAG
GLYMA.05G168200	Exon 1	ATGGGTAAGGGTCCCTTTTCCTTCCGCCGCTCCGCCTCTCGCCGCCGACCCAAGAAGACCGCCGCCCCGCCTCCTCCTCCGTCTCCGCCGCAGCCTCCCTACGCGGCCGGAATCGCCACCTCACCCGACGACAACAACAACCGTCTCATTGCTGCCGGCGCCGGCAGCAGCGCCTTGACGAAGGCGAAGAAGAAGACCGGCGGCGCCCGCTTGTGGATGAGGTTTGACCGGTCGGGCCGGTCAGAACTGGTGGAGTTGGAGAAGAACGCCATCATCCGCCACGCAGCGATTCCCGCTAGAGACCTGAGAATCTTGGGCCCCGTCTTCTCCCACTCCTCCAACATCCTCG
	Exon 2	CTAGAGAGAAAGCAATGGTGGTTAATTTGGAGTTTATAAAGGCAATCGTGACTGCTGAAGAAGTGTTATTGCTTGATCCTCTTCGGCAGGAGGTTCTTCCCTTTGTTGAGCAACTCAGGCAACAGCTTCCTGGGAAAAGTCAACCTAAACTTCTCGGCGGCGTGGAGGAACAGGAAGGCGAAATGCAGGTCTCTAATGGCAGGCAATGGTTGCCTATGCCGGAGGCGGCTGATGGTTTGCAGTCAGAGCTTCCGTTTGAGTTTCAAGTTCTGGAGATTGCTTTGGAGGCTGTGTGTACTTATCTGGACTCGAATGTGGCGGACCTTGAGCGAGGTGCTTACCCTGTGTTGGATGAATTGGCTCGGAATGTTAGCACCAAGAATCTTGAACATGTGAGGA…
	Exon 3	GTGCGAGATGAAATTGAACATCTGTTAGATGACAACGAAGATATGGCACAACTATATTTGACGAGGAAGTGGTTACAGAATCAACAATTTGAGGAGGCTCATTTGGGTGCCACAACCTCAAATAACTTTCCTAATACCTCACGTTCTGTTCGTCGACTTGGTTCTAACAGAAGTGAAAGTCTTGTGACCTGCCATTATGAGGATGATAACAATGTGGAGGACTTGGAGATGTTGCTTGATGCATATTTCATGCAGTTGGATGGAACTCGTAACAAAATATTATCT
	Exon 4	GTTAGGGAGTATATTGACGACACTGAAGACTATGTCAACATTCAACTTGATAACCACCGAAATGAACTTATTCAGCTGCAGTTGACGTTGACTATTGCATCATTTGCTATTGCTATTGAAACTATGATTGCTGGTGCATTTGGTATGAACATTCCTTGTAACTTGTATCACATTGATGGAGTATTTTGGCCCTTCGTTTGGATCACGTCTGCAGCTTGCGTATTGCTTTTCTTGCTTATTTTAGCATATGCAAGATGGAAGAAGTTGCTGGGATCATAA
	Intron 1	GTATTCCAATTTCCCCCTCTATTTTCCTTTTTCAATTTCATCGTGTTCTCAAAATTAGGGTTTCTCTAAATGAATTGAATCACGTGTCTTAAATTGTGTTTGTTTTGGTAACTTGACTGTGGTTCTGAGTTTTCTTTTCTTTTCTTGGACGGTGTTATGACTATGATGAAGAATGAAGAATAGAATTATAATGTGTCTTTTTTTATAAAAAAAATTGCAG
	Intron 2	GTATGTTTTTGCATAAGTACCATGTGGTTCTTCCTCTGATTGTTGCTATAACTAAGTTGATGTGGATAGTTATTTTGTTACTTATAGATGACTGTGGAAACTGGAAATTGAGAATAGGAGGATTAACCTTTGGGAAAACAGATGTACCAAGTCCAATTTCGTTTTAATTAATGTAGTTTGTTGGACTGGTCAAGCCACCAGTTAATAGCCCATGGGATGTGCAAGCTAATAAAAGTGCCAACAGATTCTTGTAGTTATTGTGCATTGTGATGATTGAGGATTTTTCAGAGAAATAACATGTAATTGGACAGCAATCTGCATCCAATTCTGCAGTTGTTGAATAAAGAATGAAAGGCTATCTCTTGCCAAACTCTTTTAATTGTTGAATTTCTTTTGTTA…
	Intron 3	GTAAGTATTCTAACAACCATACTCTGGTCAAATCATGTGTCTGTCAAATTTTGAAGGATGAAACTGTCGTTTTCTACTTGGATTCTATCATCTATCTAATTTTTATCACACACTTGTGCTTTAAGACGAGAAATTTCATATATTTCATTTGCATACGTGAATCAACCACATAAACTTATTTGTGACTTGTGATACTTACCAGAGATATAATATTGCATTATTTTACTTTTCTCTTGTCTTGAGGATGGAGAGAAGCTCAATTGTTTGCTTGTTTCAATGCAACACTACTAGGAGCTTATCCTTAAGAATTCCCAAGCTCCAATAAATTAATTTAAGCTCACCCTCTGTAGGATACTGGTAATGTATTTTGTCCAAGTTTGTTGCAATTCTGGATTTACA…
GLYMA.08G126600	Exon 1	ATGGGCAAGACTCCTTTCTCCTTTCGTCGCTCCGCCTCTCGCCGCCGCCCCAAGAAGACCGCCGCCCCGCCCCCTCCTCCCTCTCCGCCGCAACATCCCTACGCGGCCGGATTCGCCGCCTCACCCGACGACAACAACCGTCTCATCGCCGCCGCCGCCGGCAGCAGCGCCTTGACGAAGGCGAAGAAGAAGACCGGCAACGTCCGCTTGTGGATGAGGTTTGACCGGTCCGGCCGGTCAGAACTGGTGGAGTTGGAGAAGAACGCCATCGTCCGCCACGCAGCGATTCCCGCTAGAGACTTGCGAATTTTGGGCCCCGTCTTCTCCCACTCCTCCAACATCCTCG
	Exon 2	CTAGAGAGAAAGCAATGGTGGTTAATTTGGAGTTTATAAAGGCAATTGTGACTGCTGAAGAAGTGTTATTGCTTGATCCTCTTCGGCAGGAGGTTCTTCCCTTTGTTGAGCAACTCAGGCAACAGCTTCCTGGCAAAAGTCAACCTAAACTTCTCGGCGGCACGGAAGAGCAGGAAGGCGAAATGCATGTCTCTAATGGAAGACAATGGTTGCCTACACCGGAGGCAGCCGATGGTTTGCAGTCTGAGCTTCCGTTTGAGTTTCAAGTTCTGGAGATTGCTTTGGAGGCTGTGTGCACTTATCTGGACTCGAATGTGGCGGACCTTGAGCGAGGTGCTTACCCTGTGTTGGATGAATTGGCTAGGAATGTTAGCACCAAGAATCTTGAGCATGTGCGGA…
	Exon 3	GTGCGAGATGAAATTGAACATCTGTTAGATGACAATGAAGATATGGCACAACTATATTTGACAAGGAAGTGGTTGCAGAATCAACAATTTGAGGAGGCTCATTTGGGTGCCACAACCTCAAATAACTTTCCTAATACCTCACGTTCTGTTCGTCAACTTGGTTCTATCAGAAGTGAAAGTCTTGTGACCAGCCATTATGAGGATGATAACAATGTGGAGGACTTGGAGATGTTGCTTGATGCATATTTCATGCAGTTGGATGGAACTCGTAACAAAATATTATCA
	Exon 4	GTTAGGGAGTATATTGACGACACTGAAGACTATGTCAACATCCAACTTGATAACCACCGAAATGAACTTATTCAGCTGCAGTTGACGTTGACTATTGCATCATTTGCTATTGCTATTGAAACTTTGATTGCTGGTGCATTTGGTATGAACATTCCTTGTAACTTATATAACATTGATGGAGTATTTTGGCCCTTCGTTTGGACCACGTCTGCGGCTTGCGTATTACTTTTCTTGCTTATTTTAGCATATGCAAGATGGAAGAAGTTGCTGGGATCATAA
	Intron 1	GTATTCCAATCCCCCCCCCCCCCCCCCCTCCGTTTTATCCTTTTTCAATTTCATCGTGTTCTCAAAATTAGGGTTTCTCTAAATGAATTGAATCACGTGTTTTAAATGTTCACCATCAGTATTATGATTATGGTGAAGAATAGAATTATATGTGTCTTTTTAATTATTATTTTTTGCAG
	Intron 2	GTATGTTTTTGCACAAGTACCGTGTGGTTCTTCCTCTGATGTGGATAGTTAATTCGTTACTTATAGATGACTGTGGAAAATTGAAATTGAGAATAGAAGGATTAACCTTTGGGAAAAGAGATGTACTAGTCTGATTTCGTTCTAACTGATGTAGTTTGTTGGACTGGTCAAGACACCAGTTAATAGCCCATGAGATGTGCAAGCTAATAAAAATGCCAACAGATTCTTTTACAGTTATTGTGCATTGAGATGGTTGAAGATTTTTCAGAGAAGTAACATGTCATTGGACTGCAATCTGCATCCAATTCTGCAGTCTTTGAATAAAGAATGAAAAGTTATTTCTTGCCTAACTCTGTAATTGTTGAGTTTCCTTTGTTACATTGTTCAATAGTCATTTAT…
	Intron 3	GTATGTATTCTAACACCATATTCTGGTCAAATAATGTGTCTGTCAAATTTTGAAGATTGAAACTGTCATTTTCTATTTGGATTCTATCGTCTATCTAATTTATATCACACTCTTGTGCTTTTAGATGATAAATTTCATATATTTCATTTGCATACGTGACTCAACCACATAAACTTTGTTGTGACTTGTGATACTTATGTGGTCCTTTTGTTCAATTATGGGTAACATTTTTTATTTAACAACTAACATAACAATACAAGAACTGCAATTCTCTGCGTAGGGATGTTGGTTTTCATTTCTTGATTATAACTAAATGGTAGAAAGTCTATAATTTTAATGTTGAGGGGGAAGGAAGTTAGTATATGTTTCATGGACCAAAATATTGGGCTTTGGGGAGCA…
GLYMA.03G159400	Exon 1	ATGGCTCTTGCTAGCTCTGTGGTTGAGCTTCAACCCTCTTCAGTGAAGAAGAAAACTGCAGTTTCCAGAAGTTGGATTCTGCTGGACCACTATGGCAAGGGCACTGTTCTGGATGCCGATAAGTATGCTATCATGCGCCTGGTTCAAATTCACGCAAGAGATCTTCGGATTCTCGACCCTCTCTTATCTTATCCTTCCACCATTTTGGGCAGAGAGAAAGTCATTGTTCTCAATTTAGAGGCAAATTAAACACTTT
	Exon 2	CTATCATCACTGCAGATGAG
	Exon 3	GTGTTACTAAGAGACCCAATGGATGATGACGTTGTGCCAATTGTTGAGGAACTTCGACGACGGTTACCCCAAGTAAGTGCTGCTGAGCAAGGCCAAGGAAAAGAAGAGGCTTGTGCTCAAGATGGTGAAGGTGGAGAAGAAAATG
	Exon 4	AATTTCCATTTGAGATACGGGCTTTGGAAGCTTTATTTGAGGCAATTTGTAGTTTTCTTGACGCACGAACGAGAGAATTAGAGACTTCTGCTTATCCAGCTTTGGACGAACTGATCTCTAAG
	Exon 5	ATCAGCAGTCGTAATTTGGATAGAGTGCGAAAATTGAAATGTGCAATGACGAGGTTGACAATTCGAGTTCAAAAG
	Exon 6	ATTAGAGACGAACTAGAAAGCCTACTTGATGATGACGACGACATGGCTGATCTTTACTTATCAAGAAAATTGGATGCTTCATCCTCTCCAACTAGTAGCTCTGATGCTCCATACTGGCTTTATGGGTCTCCAAATACAGGTTCAAAAAGACACAAATCAAGCAGAGTTAGTGGAACAACAGTTCAAAGGGAGAATGATGTTGAGGAGCTCGAAATGTTACTTGAG
	Exon 7	GCCTATTTCATGCAAATTGACGGCACATTAAATAAATTGGCCACA
	Exon 8	TTGCGAGAATATATCGATGACACAGAAGATTACATCAACATACAG
	Exon 9	CTGGACAATCACAGAAATCAATTGATTCAG
	Exon 10	CTAGAGCTCTTCATCAGTGTCGGGACTGTCTGTATGTCCTTATATTCATTGGTGGCTGCAATATTTGGTATGAACATACCATATACATGGAAAGCACCAGGCCACGAACATGTGTTTAAATGG
	Exon 11	GTGGTGATCTTTGGGGGAATGGTTTGTGCATCCTTGTTTTTATCCATTGTATCGTATGCTCGACGCAAAGGCCTTGTTGGGTCTTGA
	Intron 1	GTTTCCATCATTTGTTTTGTTTTGCCTATTAAATTTGTTTTAACATCTTGTTGATTTCTTCCTTTTGCAGCACATTAAAG
	Intron 2	GTACCTTTGATGTTGATAGAGTACTAGAAAAATCAGAATTAGCGACAAAAAAATCTGTATGGAATTCTTAAAAAATCCGTGACTAGTATTTAGTGACAGAATAACTTCTCTGTCACTAAATTCTTTTATTAGTTCATTCATTGATTTTTAATTTATAATGATATGTCTCTCATTTTGAATGATCTTATTTGGATAAATTTTTCCAAAAGCAATAAGAAGATAAATAAATGAAATAAAGTTCTCCCATAAGCCTTTAGAATCAAAATAGGACCAATGGTACTGTTTGTTCTTTGAGAGCTTACAAGTGATGCAGTGGAAATGGAATCGGTTTTCAGTTTTGGCAGGTTGTGTTGTTTGTGCTTGGTAATGCAG
	Intron 3	GTGCACCTTTTGAAAACATTTTAATTTAATTTATTACTTTAATCAAACAGTGTTAGTGTTGTTCTGTTTCGTGTTCTTTAGTTTTTGCTTCTGTGCAATAATGGAAAATTGGCTTTTATGGCTGGTAG
	Intron 4	GTAAAGCCTTTTGCATAAGAATTGCTTTTTTTTTTTTAATGTTTTCCATAGATTTTTTACCTTGGTACGAGAACTTGTTACATGGCTACCAAGGTTTTAAACTGCGGCTGTGATCTCCATTTAGTTGCACTTATTGATATTGTGGGCAAATGTGTCCGATGTGGCCACAATTGCAATCACCAACAATTGAAAAACCTTGATGCTGTGGACAAAGTCACGGTTATGGACCTTTTTTAAAACCTTGGCTATGAGTACTTTAAGACATACATTTACACTGTTGTCCATCATATTTGTACCCAGTTTCTCTTCCTATCTCTCTTTTTCAATCCAAATCAATATATTTTTCCTCTATGATGAAGCAAAATGCATGGACATGATATGACAAGCTGTGAGTTTTGA…
	Intron 5	GTATGTTTAAATAGCAAATAGATTTTTTAACACAATTTTATTCCCTTCCCTCTCACAAGTGAATTCCCCCTTTTTCTTTTTTCTTTTTTTTTTAACGTGTTGTTTGCTATACAATTAACAACTGTGCTCCAAAATCTCTTCTGTGGTATTGTTGTCTTCATTACTTAAGTAGTAGTTAACTTAACTGTCACTGATTTCCCCTTTCTTTAACATATTAGAATCCATATTTTTCTGTTTGCATTTACTTCACTAGCTTTCTTGTAG
	Intron 6	GTTACAAAACTTTTCATCTTTAATTTTGCCACAGATACTACCGGATTAGTTAAATGAATTGCATTAAACTGAACAACTGTTGTTCTTTGCCTTTGCAG
	Intron 7	GTATGAACTGCATTTTCTTTTAATCTTTCCTAGTATATTTCTGTTTTGTACTAATTAAGTGATAAACATTGCTATTTTGATACTTGCCCTCATTTCAG
	Intron 8	GTAAATTTTAGGCACAACTGCTTTGTAGATTTTAAGCTCTTACTATCAGAAATATAGGGGGTAAAAGTTTAAATTTTTTTAACAGAATTTGAACACACCACTTATAGCATAACAACTCTTTGTAACATGTCACACGTGAATGCAG
	Intron 9	GTATAAGCTTTTCAAGGCGGTTGTTTTCTCCTTATGAGATTATGTATCAATATGCCTATTCATACAAATATATTTTTGAAACATTTGTTACCAAAGATATGATTGATGTCATTAATTAAATACTACTTTTATGAGGTTATGTATCAATATGTCTATCATTCTTTGGGACAG
	Intron 10	GTATGTACACATCACTTGCAACAATATGAGAAAGGAATTTCAAATATCCTGACCAACTTTTGTCAGATAAAGGAATGTTATGTATGTGTCATGTGTGAGTGAGTGATAGAGAGAGTATATAGCTTTACCTGATTATTTTCAATTCATTTTTTTTAATATAATTTTAG
GLYMA.10G180200	Exon 1	ATGGCTCGTGATGGGAGTGTCGTCCCTGCGGACCCGCAGGCAATGGCGGTTGTGAAGAAGAAGACGCAGTCTTCGAGGAGTTGGATTCTGTTTGACGCCACTGGGCAAGGCACGTTGCTCGACATGGACAAATATGCCATCATGCATAGGGTTCAGATTCATGCGCGTGATCTCAGAATCCTTGATCCCTTGCTCTCTTACCCCTCTACCATTCTTGGTCGTGAGAAGGCCATTGTTCTTAACTTGGAG
	Exon 2	CATATCAAGGCAATTATCACCGCTGAAGAG
	Exon 3	GTATTGCTGAGAGATCCAACAGATGAAAATGTGATCCCTGTTGTTGCGGAACTGCAAAGGCGGTTGCCTCGATTAGGTGCTGGTCTTAAACAGGAAGGAGATGGTAAAGAGTATCTTGGTGGCCAAAATGATGCTGAAGCAGCTGAAGAAGACG
	Exon 4	AGTCACCCTTTGAATTCCGGGCCCTGGAGGTTGCTTTAGAAGCCATTTGTAGTTTTCTTGCTGCACGTACATCAGAATTGGAGATGGCTGCTTATCCTGCATTAGATGAACTTACCTCCAAG
	Exon 5	ATTAGTAGTCGAAATTTGGACAGAGTTCGAAAACTGAAGAGTGCAATGACAAGGCTGACTGCTAGGGTTCAAAAG
	Exon 6	GTCAGAGATGAGCTTGAACAATTGCTGGATGATGATGATGATATGGCTGACCTATACCTGTCAAGAAAGGCTGGTTCAGCATCACCAGTTAGTGGATCAGGTGCTGCTAATTGGTTTGCTGCCTCTCCTACCATAGGATCAAAGATATCTAGAGCAAGTTTAGCAACAGTTCGTTTAGAAGAAAATGATGTGGAAGAGCTTGAAATGTTACTCGAG
	Exon 7	GCTTATTTCAGTGAAATCGACCACACATTGAACAAATTAACCACA
	Exon 8	CTGCGAGAGTACATTGATGATACCGAAGATTATATTAATATTCAA
	Exon 9	CTTGACAACCATCGTAATCAGCTGATTCAG
	Exon 10	TTGGAGCTCTTTCTTAGCTCAGGAACTGTTTGTCTATCTTTCTACTCTTTGGTGGCTGCTATATTTGGCATGAATATCCCATATACTTGGAACGATAACCATGGTTACATGTTCAAATGG
	Exon 11	GTAGTTATTGTCTCAGGAGTATTTTCTGCGGTGATGTTTCTCATTATTACAGCCTATGCTCGCAAGAAGGGGTTAATAGGATCGTGA
	Intron 1	GTCAGGTCCATCATCATCATCATATATTTACTTTTTATTGTCACAATTTGTTTTCTGGTTTTGTTTTTTGATTTTGTTTTGTTTCTTTTGATTCTGTGTTTTTCAG
	Intron 2	GTTAGTTGATCACCTTTTTTTATCCTTCAATATGTTATGTGTGACTGCCTCCATCTCCGAAGGAGCGGGATTTGAAACATTATTATGGCTTCCTGTTTCTGGGAAAGAACATGAATAAGAACATTATGAAATTAGTATGGGGACACAAGCTTTGGATTTTTGTTTTGGGCTACTCATAATGAAAAGCTTAGACTGATTGAGAAATTAGGAAAGGAGGAATGGCAGATGGGGGTGGGGGGTTTCTCTTAGCATGTTTTTTTGGGCACTGAAAAGTTTAGGTGAGTTGGGTCTCGGGGCTCACTAGGCAAACCTCAAGCTCAAAGAGTGCTTACAAACTACCCAGCAACAAAGTCCTCACATCGGCAGTGGGAATGGAACCCATGTCCTTTTGGGATGAGT…
	Intron 3	GTACGCTACATACTTACATTTAATGGTGAACCATAAGTAATGAACAAACTCATTGATTGCATCTGTTCCTCTTATAAATCTATCTTTGTATTTGCATTATCTTTTGCTCTTGTTATCTGAGTGATCTAAATTATGCAATGTAG
	Intron 4	GTACATATATTTTTGAATTCTTTCTCTTCTTGTTTTGGTTTTAATCTGAGATCCCCTGGACCATACCCTTTCCTCAGACACAGAATAAGCTAACAAATAAGAAGCTTCTTGAAAGTGGCTGAGGGAAAACTTCTTTCATTCATCTCAATATATTATCCTTTTGATTTTTTATACTTATCTCACTGAGGTGTTTATTCTAATTATGTCAAGAATGTTTTTGTTGGCGGGCTTGAAATGTGGATGCTCTAGTTCGATTTTGCTCTTGTTTCCTTTCTTCCTTTTGTTTCTTAACTTTTTTGGTTCAGTCATGAACTTTAAAATTATTGTAATTGTAATCTGCAG
	Intron 5	GTAAGTCAAGTTTTACTATGCTAGGGAAAAATTTGCACATGGAAAAAAACTATTTTCTTCTATGTAAATATATTCTCCACCCTCTGCCTCTCAATGCTGTTGATATTTTGGACATCCTTACACTTTGAAGGGTTATTCATTTTTTATGATGCATAAATGCATGAGAAATTCCTTATTAAAAATATGCCTTTATATAGTTTGCTAGAGTTTGAAAAATTGCAACGTGTATTTTCAAGATCAAAAGAGATTCAATTTCAAGAAAGATTCACTGTTGTGGGTCCCTGCCTTCAAAAAATGTTCTTCTGATAATGACTTATTGGCATTCTCTTTATTGTAATTATTTTATTTTTCTTCTTAATAGAATTAGTTTAATGTGACTGTAAACTGCCTTGATCAGTT…
	Intron 6	GTTATAAACTTTATTTGCTTTAAAAATAGAAGGAAAGCATCTTCATTTTTTTAATGAGGAAAAAATGCTATAAAAGGTCTTTGTTCATTTTGCAG
	Intron 7	GTAAGTATCATCTCTTTGTGTATGTGAACACATGTGTGATAGGGAGCTGTAAATCTTATTTTCCGGATATGACAGATACATGCCAGATATAAAGTATTTTGGAAGATTGTTTCTTTGTAAATATGGAGAAAAGTTTTTTCTCTCGTTAATTTAAAACCTATGGTCTGTTTACTATTCTAATTCTTAGAAAGTGAATTCAAGGCCTAGCCTTTTGGGTAGAGACTTAGTTTCAGACTAGTATGCAAGTTAAAGTTTGACCAAATTGGTACTCCGAATGCTTAACACTTGTGGTGAAATTTATGGTGAACAAAGGGGATATGCATTTTGCTCTCTTTCTTCTTCCATCACCTGCTGTTTTAAAGTTAAACTTTGTGGTTTATATTCAAAATCTTGTTTTGG…
	Intron 8	GTAAGTAGCTAGCAATTTACTGATAATATATCTATTGGTATCTGGTGAATGACATGAAATTTAAGTGAAGTTTTTTTCATTTTGCAG
	Intron 9	GTGCCTTTTCACGTTTCTGCACCTGGCATGTTGCATGTCATCTATCGGTATTCTATAATGTTTTTTTTTTTTCACAAGTTCGCTAAATGGTCTTCAACTCTTGTGCAG
	Intron 10	GTATGCAAACTATTACTGTTTATGCATGCGCATGTGTAAACACATATATGTAGCTGCAAAATTTTGGACTTGATATTATGAATTAAGAATCAAAATACCCCATGCTTTCTTGCAG
GLYMA.20G210300	Exon 1	ATGGCTCGGGGGGATGGGAGCGTCGTCCCTACGGACCCGCAGACAATGGCGGTTGTGAAGAAGAAGACGCAGTCTTCGAGGAGTTGGATTCTGTTTGACGCCACAGGGCAAGGCTCCTTGCTCGACGTCGACAAATATGCCATCATGCATAGGGTTCATATTCATGCGCGTGATCTCAGAATCCTTGATCCCTTGCTCTCTTACCCCTCCACCATTCTCGGTCGTGAGAAGGCCATTGTTCTTAACTTGGAG
	Exon 2	CATATTAAGGCAATTATCACCGCTGAAGAG
	Exon 3	GTATTGCTGAGAGATCCAACAGATGAAAATGTGATCCCTGTTGTTGAGGAACTGCAAAGGCGGTTGCCTCAATTGAGTGCCACCGGTCTTCAACAGCAAGGAGATGGTAAAGAGTATCTTGGTGGCCAAAATGATGCTGAAGCCGCTGAAGAAGATG
	Exon 4	AGTCACCCTTTGAATTCCGGGCCCTGGAGGTTGCTTTAGAAGCCATTTGTAGTTTTCTTGCTGCACGTACAACAGAATTGGAGATGGCTGCTTATCCTGCATTAGATGAACTTACTTCCAAG
	Exon 5	ATTAGTAGTCGTAATTTGGACAGAGTTCGTAAACTGAAGAGTGCAATGACAAGGCTGACTGCTAGGGTTCAAAAG
	Exon 6	GTCAGAGATGAGCTTGAACAATTGCTGGATGATGATGATGATATGGCTGACCTGTACCTGTCAAGAAAGGCTGGTTCAGCATCACCAGTTAGTGGATCAGGTGCTGCAAATTGGTTTGCTGCCTCCCCCACCATAGGATCAAAGATATCTAGAGCAAGTAGAGCAAGTTTAGCAACAGTTCGTTTAGATGAAAATGATGTGGAAGAGCTTGAAATGTTACTTGAG
	Exon 7	GCTTATTTCAGTGAAATCGACCACACATTGAACAAATTAACCACA
	Exon 8	CTGCGAGAGTACATTGATGATACTGAAGATTATATTAATATTCAA
	Exon 9	CTTGACAACCATCGTAATCAGCTGATTCAG
	Exon 10	TTAGAGCTCTTTCTTAGCTCTGGAACTGTTTGTCTATCTTTCTACTCTTTGGTGGCGGCTATATTTGGCATGAATATCCCATATACTTGGAACGAAAACCATGGTTACATGTTCAAATGG
	Exon 11	GTAGTTATTGTCTCGGGAGTATTTTCTGCTGTGATGTTTCTCATGATTACAGCCTATGCTCGCAAAAAGGGGTTAGTAGGATCGTGA
	Intron 1	GTATTGGTATATTTTTTTTCCCTATTGTTTTTTATTTTATTTTTGTTTTTTTAATTTTGTTTTGCTTCTTCTGATTCTGTGTTTCAG
	Intron 2	GTTAGTTAGTCACCTTTTTATCCTTAAATATGTTACGTGTCTGCTTCCATCTCTGAAGGAGCGGGATTAGAAACATTATGGCTTCCTATTTCTGGGAAAGAAAGTGAATAAGAACATCATGAAATTAGTATGTGGACACAAGCTTTGAATTTTTATTTTTGGCTATTCATAATTGAAAAGCTTAAACTGATTGAGAAATTAGGATTAGTGGAATGGTGGTAGATGGGGCGTTCTCTTAGCATATTATCCTACTATTGCATTAAATGGCACGACTAGTCTTAGGATGGATTGAATTTCGGCTCTGGAATTTTGTTTTCATTGTCAAGTTTATTGAATAAAATGGGTAGGAAGACAATGAACTACATGTTGGATCAGGACCATAACCGTCTTGTACAAGAA…
	Intron 3	GTACGTTACATTAAATGATGAACCATAAGTAATGAACAAACTTATTGATTGCATCTGTTCCTGTTATAAATCTATCTTTGTATTTGCATTATCTCTTGCTCTTGTTATCTGAGTGATCTAAATTACACAAATGTAG
	Intron 4	GTACATATATTTTTTGATTATTTCTCTTCTTGTTTTGGTTTTAATCTGAGATCCCCTGGCCCATACCCTTTCCTCAGGTACAGAATAAGCTAACAAATAAGAAGCTTCTTAAAAGTGACTGAGGGAAAACTTCTTTCCTTTATCTCAATATATTATCCTTTTGATTTTTTATACTGATCATCACTGAGGTGTTTATTCTAATTATGTCAAGAAGGTTTTTGTTGGCAGGCTTGAAATGTGGATGCACTAGTTCCATGTTGCTCTAGTTTCCTTTCTTCCTTTTATTTATTGACTTTTTTGGTTCAGTCATGAACTTTAAAATTATTGTAATTGTAATCTGCAG
	Intron 5	GTATGTCAAGTTTTACTATGCCAGGGAAAAATTTGCACATGGAAAAAAACTATTTTCTTCTATGTAAATATATTCTCCGCCCTCTGCCTCTCAATGCTGTTGATATTTTGGACATCCTTACACTTTGAAGGGTTATTCATTTTTTATGCTGCATAAATGCATGAGAAAAAAAATATGCCTTTACATAGTTTGCCAGAGTTTGAAAAATTGGAATGCGTATTTTCAAGATCAAAAGAGAATCAATTTCAAGAAAGATTCACACTGGTGTAAGTGGGTCCCTGCCTTTTTAAAAAAAAATGTTCTTCCGAGAATGACTTATGGGCATTCTCTTTATTGTAATTATTTTATTTTTCTTCTTAATAGAAGTTTAATGTGAATGTAAACTGCCTTGATCAGTTT…
	Intron 6	GTTATTAACATTATTTGCTTTAAAGAATAGAAGGAAAAGATCTTCATTTTTTTATGAGGAAAAAATTGCTATAAATGGTGTTTGTTCATTTTGCAG
	Intron 7	GTAAGTATCATCTCTTTGTGTATGTGGACACATGTGCAATAGGGAGCTGTAAATCTTAATTTTTGGATATGGCAGATACATGCCAGATATAAAGTATTTTGGAAGATTGTTTCTTTGCAGATATGGAGAAATTTTTTTTCTCTCATTAATTTAGAACCTATGATCTGTTTACTAATCTAATTATTAGACAGTGAATTCAAGGCCTAGCCTTTTGGGTAGAGACTTTTAGTTTCAGACTAGTATGCAAGTTAAAGTTTGACCAATTTGGTACTCTGAATGCTTACAATTGTGAAATTAATGATGAACAAAGGGGATATGCATTTTGCTCTCTTCCTTCTTCCATCCCCTGCTGTTTTAAAGTTAAACTTTGTGGTTTGTATTAAAAATCTTGTTTGTAAG…
	Intron 8	GTAAGTAGCTAGCAATTTACTGATAATATATCAATTGGTATCTGGTGAATGACATGAAATTCAAGTGAAGTTTTTTCCATATTGCAG
	Intron 9	GTGCTTTCACGTTTCTGCACCTTGCATGTTGCATGTCATCTATCAGTATTCTATAATGTATTTTTTTTTTACGAGTTCGCTTAATGGTCTTCAACTCTTGTGCAG
	Intron 10	GTATGCAAACTATTACTGTTTATGCATGCACATGTGTGCTCACATATATGTTGCTGCAAAATTTTGGACTTGATATTATGAATAAAGAATAAAAATACTCCATGTTTTCTTGCAG
