# Supplementary material for: Genome-wide identification and functional characterization of magnesium transporter (MGT) gene family in soybean (Glycine max L.) and their expression profiles in response to aphid infestation, dehydration, and salt stresses
Source: PLoS One. 2025 Aug 29;20(8):e0330440. doi: 10.1371/journal.pone.0330440 (PMC12396710; doi:10.1371/journal.pone.0330440)
Supplement: S8 Data — (S8 Data.XLSX) [file pone.0330440.s008.xlsx]

## Sheet: Raw
S8 Data. Time of gene duplication estimated for different paralogous pairs of GmMGT genes based on Ka and Ks values to demonstrate gene evolution.
Node	Gene Pair	Ka	Ks	Ka/Ks	Time(MYA)
1	Glyma.06G005000 - Glyma.04G005200	0.00200253	0.0386131	0.0518614	2.97024
2	Glyma.14G033700 - Glyma.02G280800	0.00473602	0.0378361	0.125172	2.91047
4	Glyma.12G030100 - Glyma.11G105300	0.0255711	0.0597747	0.427792	4.59805
6	Glyma.06G159100 - Glyma.05G196600	0.0411926	0.1932	0.213212	14.8615
7	Glyma.11G255400 - Glyma.05G153000	0.0777427	0.2317	0.335532	17.8231
10	Glyma.12G168000 - Glyma.16G003900	0.00340398	0.0302347	0.112585	2.32575
14	Glyma.08G126600 - Glyma.05G168200	0.0102769	0.0481428	0.213466	3.70329
15	Glyma.13G368400 - Glyma.02G117100	0.2594	0.4746	0.546566	36.5077
17	Glyma.20G210300 - Glyma.10G180200	0.00757528	0.0384451	0.197041	2.95732
20	Glyma.14G097400 - Glyma.17G227100	0.0107849	0.0377927	0.285371	2.90713
22	Glyma.16G149500 - Glyma.02G068000	0.00723709	0.0500451	0.144611	3.84962
23	Glyma.02G285600 - Glyma.15G125900	0.128798	0.3597	0.35807	27.6692
