# Supplementary material for: Genome-wide identification and functional characterization of magnesium transporter (MGT) gene family in soybean (Glycine max L.) and their expression profiles in response to aphid infestation, dehydration, and salt stresses
Source: PLoS One. 2025 Aug 29;20(8):e0330440. doi: 10.1371/journal.pone.0330440 (PMC12396710; doi:10.1371/journal.pone.0330440)
Supplement: S9 Data — (S9 Data.XLSX) [file pone.0330440.s009.xlsx]

## Sheet: SC
S9 Data. Predicted protein signals of GmMGTs in subcellular organelles.
Gene	Nuclear	Mitochondrial	Cytoplasmic	Chloroplast	Cytoskeletal	Peroxisomal	Golgi	Vacuole	E.R.	P.M.	Extracellular
GLYMA.02G068000	0	0	0	0	0	0	0	6	1	7	0
GLYMA.02G117100	1	0	0	0	0	0	1	3	1	8	0
GLYMA.02G280800	0	0	0	1	0	0	1	2	1	9	0
GLYMA.02G285600	0	0	0	0	0	0	0	4	4	6	0
GLYMA.03G159400	0	0	0	2	2.5	0	0	0	0	9	0
GLYMA.04G005200	0	0	0	0	0	0	1	3	2	8	0
GLYMA.05G153000	0	0	0	0	0	0	0	5	1	8	0
GLYMA.05G168200	1	3	0	3	0	0	2	0	0	5	0
GLYMA.05G196600	0	0	0	1	0	0	1	4	1	7	0
GLYMA.06G005000	0	0	0	1	0	0	0	4	2	7	0
GLYMA.06G053100	0	0	0	1	0	0	0	5	1	7	0
GLYMA.06G159100	0	0	0	1	0	0	1	4	1	6	1
GLYMA.06G208700	0	0	0	0	0	0	2	8	0	3	1
GLYMA.08G126600	1	3	0	5	0	0	2	0	0	3	0
GLYMA.09G019600	2	0	4	0	0	0	1	0	4	6.5	0
GLYMA.10G180200	1	0	1	1	0	0	0	1	1	9	0
GLYMA.11G105300	0	0	0	0	0	0	0	0	3	7	0
GLYMA.11G255400	0	0	0	0	0	0	1	5	1	7	0
GLYMA.12G030100	0	0	0	0	1	0	0	1	3	9	0
GLYMA.12G168000	1	0	1	0	0	0	0	3	2	7	0
GLYMA.13G368400	2	1	2	5	0	0	2	0	0	2	0
GLYMA.14G033700	0	0	0	1	0	0	1	3	1	8	0
GLYMA.14G097400	0	0	0	0	0	0	0	4	2	8	0
GLYMA.15G125900	1	0	5	0	0	0	0	0	4	8.5	0
GLYMA.16G003900	0	0	0	0	1	0	0	4	1	8	0
GLYMA.16G149500	0	0	0	0	0	0	0	6	1	6	0
GLYMA.17G227100	0	0	0	0	0	0	0	6	1	6	1
GLYMA.18G091200	0	0	0	0	0	0	0	6	0	8	0
GLYMA.20G210300	2	0	0	1	0	0	0	1	0	9.5	0
