# Supplementary material for: Genome-wide identification and functional characterization of magnesium transporter (MGT) gene family in soybean (Glycine max L.) and their expression profiles in response to aphid infestation, dehydration, and salt stresses
Source: PLoS One. 2025 Aug 29;20(8):e0330440. doi: 10.1371/journal.pone.0330440 (PMC12396710; doi:10.1371/journal.pone.0330440)
Supplement: S10 Data — (S10 Data.XLSX) [file pone.0330440.s010.xlsx]

## Sheet: GO
S10 Data. The details GO analysis of the predicted GmMGT genes was performed using the Plant Transcription Factor Database (Plant TFDB, http://planttfdb.cbi.pku.edu.cn//) to demonstrate gene functions..
GO.ID	Term	Annotated	Count	Expected	p-value	q-value	Aspect	Genes	Origin input
GO:1903830	magnesium ion transmembrane transport	43	26	0.05	1e-30	6.634e-28	P	GLYMA.02G068000, GLYMA.02G117100, GLYMA.02G280800, GLYMA.03G159400, GLYMA.04G005200, GLYMA.05G153000, GLYMA.05G168200, GLYMA.05G196600, GLYMA.06G005000, GLYMA.06G053100, GLYMA.06G159100, GLYMA.06G208700, GLYMA.08G126600, GLYMA.10G180200, GLYMA.11G105300, GLYMA.11G255400, GLYMA.12G030100, GLYMA.12G168000, GLYMA.13G368400, GLYMA.14G033700, GLYMA.14G097400, GLYMA.16G003900, GLYMA.16G149500, GLYMA.17…
GO:0015693	magnesium ion transport	44	26	0.05	1e-30	6.634e-28	P	GLYMA.02G068000, GLYMA.02G117100, GLYMA.02G280800, GLYMA.03G159400, GLYMA.04G005200, GLYMA.05G153000, GLYMA.05G168200, GLYMA.05G196600, GLYMA.06G005000, GLYMA.06G053100, GLYMA.06G159100, GLYMA.06G208700, GLYMA.08G126600, GLYMA.10G180200, GLYMA.11G105300, GLYMA.11G255400, GLYMA.12G030100, GLYMA.12G168000, GLYMA.13G368400, GLYMA.14G033700, GLYMA.14G097400, GLYMA.16G003900, GLYMA.16G149500, GLYMA.17…
GO:0070838	divalent metal ion transport	158	26	0.17	1e-30	6.634e-28	P	GLYMA.02G068000, GLYMA.02G117100, GLYMA.02G280800, GLYMA.03G159400, GLYMA.04G005200, GLYMA.05G153000, GLYMA.05G168200, GLYMA.05G196600, GLYMA.06G005000, GLYMA.06G053100, GLYMA.06G159100, GLYMA.06G208700, GLYMA.08G126600, GLYMA.10G180200, GLYMA.11G105300, GLYMA.11G255400, GLYMA.12G030100, GLYMA.12G168000, GLYMA.13G368400, GLYMA.14G033700, GLYMA.14G097400, GLYMA.16G003900, GLYMA.16G149500, GLYMA.17…
GO:0072511	divalent inorganic cation transport	160	26	0.17	1e-30	6.634e-28	P	GLYMA.02G068000, GLYMA.02G117100, GLYMA.02G280800, GLYMA.03G159400, GLYMA.04G005200, GLYMA.05G153000, GLYMA.05G168200, GLYMA.05G196600, GLYMA.06G005000, GLYMA.06G053100, GLYMA.06G159100, GLYMA.06G208700, GLYMA.08G126600, GLYMA.10G180200, GLYMA.11G105300, GLYMA.11G255400, GLYMA.12G030100, GLYMA.12G168000, GLYMA.13G368400, GLYMA.14G033700, GLYMA.14G097400, GLYMA.16G003900, GLYMA.16G149500, GLYMA.17…
GO:0030001	metal ion transport	549	29	0.59	1e-30	6.634e-28	P	GLYMA.02G068000, GLYMA.02G117100, GLYMA.02G280800, GLYMA.02G285600, GLYMA.03G159400, GLYMA.04G005200, GLYMA.05G153000, GLYMA.05G168200, GLYMA.05G196600, GLYMA.06G005000, GLYMA.06G053100, GLYMA.06G159100, GLYMA.06G208700, GLYMA.08G126600, GLYMA.09G019600, GLYMA.10G180200, GLYMA.11G105300, GLYMA.11G255400, GLYMA.12G030100, GLYMA.12G168000, GLYMA.13G368400, GLYMA.14G033700, GLYMA.14G097400, GLYMA.15…
GO:0006812	cation transport	935	29	1	1e-30	6.634e-28	P	GLYMA.02G068000, GLYMA.02G117100, GLYMA.02G280800, GLYMA.02G285600, GLYMA.03G159400, GLYMA.04G005200, GLYMA.05G153000, GLYMA.05G168200, GLYMA.05G196600, GLYMA.06G005000, GLYMA.06G053100, GLYMA.06G159100, GLYMA.06G208700, GLYMA.08G126600, GLYMA.09G019600, GLYMA.10G180200, GLYMA.11G105300, GLYMA.11G255400, GLYMA.12G030100, GLYMA.12G168000, GLYMA.13G368400, GLYMA.14G033700, GLYMA.14G097400, GLYMA.15…
GO:0006811	ion transport	1501	29	1.61	1e-30	6.634e-28	P	GLYMA.02G068000, GLYMA.02G117100, GLYMA.02G280800, GLYMA.02G285600, GLYMA.03G159400, GLYMA.04G005200, GLYMA.05G153000, GLYMA.05G168200, GLYMA.05G196600, GLYMA.06G005000, GLYMA.06G053100, GLYMA.06G159100, GLYMA.06G208700, GLYMA.08G126600, GLYMA.09G019600, GLYMA.10G180200, GLYMA.11G105300, GLYMA.11G255400, GLYMA.12G030100, GLYMA.12G168000, GLYMA.13G368400, GLYMA.14G033700, GLYMA.14G097400, GLYMA.15…
GO:0055085	transmembrane transport	2089	29	2.24	1e-30	6.634e-28	P	GLYMA.02G068000, GLYMA.02G117100, GLYMA.02G280800, GLYMA.02G285600, GLYMA.03G159400, GLYMA.04G005200, GLYMA.05G153000, GLYMA.05G168200, GLYMA.05G196600, GLYMA.06G005000, GLYMA.06G053100, GLYMA.06G159100, GLYMA.06G208700, GLYMA.08G126600, GLYMA.09G019600, GLYMA.10G180200, GLYMA.11G105300, GLYMA.11G255400, GLYMA.12G030100, GLYMA.12G168000, GLYMA.13G368400, GLYMA.14G033700, GLYMA.14G097400, GLYMA.15…
GO:0044765	single-organism transport	3305	29	3.54	3e-27	1.769e-24	P	GLYMA.02G068000, GLYMA.02G117100, GLYMA.02G280800, GLYMA.02G285600, GLYMA.03G159400, GLYMA.04G005200, GLYMA.05G153000, GLYMA.05G168200, GLYMA.05G196600, GLYMA.06G005000, GLYMA.06G053100, GLYMA.06G159100, GLYMA.06G208700, GLYMA.08G126600, GLYMA.09G019600, GLYMA.10G180200, GLYMA.11G105300, GLYMA.11G255400, GLYMA.12G030100, GLYMA.12G168000, GLYMA.13G368400, GLYMA.14G033700, GLYMA.14G097400, GLYMA.15…
GO:1902578	single-organism localization	3357	29	3.6	4.7e-27	2.494e-24	P	GLYMA.02G068000, GLYMA.02G117100, GLYMA.02G280800, GLYMA.02G285600, GLYMA.03G159400, GLYMA.04G005200, GLYMA.05G153000, GLYMA.05G168200, GLYMA.05G196600, GLYMA.06G005000, GLYMA.06G053100, GLYMA.06G159100, GLYMA.06G208700, GLYMA.08G126600, GLYMA.09G019600, GLYMA.10G180200, GLYMA.11G105300, GLYMA.11G255400, GLYMA.12G030100, GLYMA.12G168000, GLYMA.13G368400, GLYMA.14G033700, GLYMA.14G097400, GLYMA.15…
GO:0006810	transport	4120	29	4.42	1.8e-24	8.684e-22	P	GLYMA.02G068000, GLYMA.02G117100, GLYMA.02G280800, GLYMA.02G285600, GLYMA.03G159400, GLYMA.04G005200, GLYMA.05G153000, GLYMA.05G168200, GLYMA.05G196600, GLYMA.06G005000, GLYMA.06G053100, GLYMA.06G159100, GLYMA.06G208700, GLYMA.08G126600, GLYMA.09G019600, GLYMA.10G180200, GLYMA.11G105300, GLYMA.11G255400, GLYMA.12G030100, GLYMA.12G168000, GLYMA.13G368400, GLYMA.14G033700, GLYMA.14G097400, GLYMA.15…
GO:0051234	establishment of localization	4168	29	4.47	2.6e-24	1.15e-21	P	GLYMA.02G068000, GLYMA.02G117100, GLYMA.02G280800, GLYMA.02G285600, GLYMA.03G159400, GLYMA.04G005200, GLYMA.05G153000, GLYMA.05G168200, GLYMA.05G196600, GLYMA.06G005000, GLYMA.06G053100, GLYMA.06G159100, GLYMA.06G208700, GLYMA.08G126600, GLYMA.09G019600, GLYMA.10G180200, GLYMA.11G105300, GLYMA.11G255400, GLYMA.12G030100, GLYMA.12G168000, GLYMA.13G368400, GLYMA.14G033700, GLYMA.14G097400, GLYMA.15…
GO:0051179	localization	4282	29	4.59	5.7e-24	2.327e-21	P	GLYMA.02G068000, GLYMA.02G117100, GLYMA.02G280800, GLYMA.02G285600, GLYMA.03G159400, GLYMA.04G005200, GLYMA.05G153000, GLYMA.05G168200, GLYMA.05G196600, GLYMA.06G005000, GLYMA.06G053100, GLYMA.06G159100, GLYMA.06G208700, GLYMA.08G126600, GLYMA.09G019600, GLYMA.10G180200, GLYMA.11G105300, GLYMA.11G255400, GLYMA.12G030100, GLYMA.12G168000, GLYMA.13G368400, GLYMA.14G033700, GLYMA.14G097400, GLYMA.15…
GO:0044763	single-organism cellular process	10834	29	11.62	2.9e-12	1.099e-09	P	GLYMA.02G068000, GLYMA.02G117100, GLYMA.02G280800, GLYMA.02G285600, GLYMA.03G159400, GLYMA.04G005200, GLYMA.05G153000, GLYMA.05G168200, GLYMA.05G196600, GLYMA.06G005000, GLYMA.06G053100, GLYMA.06G159100, GLYMA.06G208700, GLYMA.08G126600, GLYMA.09G019600, GLYMA.10G180200, GLYMA.11G105300, GLYMA.11G255400, GLYMA.12G030100, GLYMA.12G168000, GLYMA.13G368400, GLYMA.14G033700, GLYMA.14G097400, GLYMA.15…
GO:0044699	single-organism process	14328	29	15.36	9.9e-09	3.503e-06	P	GLYMA.02G068000, GLYMA.02G117100, GLYMA.02G280800, GLYMA.02G285600, GLYMA.03G159400, GLYMA.04G005200, GLYMA.05G153000, GLYMA.05G168200, GLYMA.05G196600, GLYMA.06G005000, GLYMA.06G053100, GLYMA.06G159100, GLYMA.06G208700, GLYMA.08G126600, GLYMA.09G019600, GLYMA.10G180200, GLYMA.11G105300, GLYMA.11G255400, GLYMA.12G030100, GLYMA.12G168000, GLYMA.13G368400, GLYMA.14G033700, GLYMA.14G097400, GLYMA.15…
GO:0009987	cellular process	20551	29	22.04	0.00035	0.1161	P	GLYMA.02G068000, GLYMA.02G117100, GLYMA.02G280800, GLYMA.02G285600, GLYMA.03G159400, GLYMA.04G005200, GLYMA.05G153000, GLYMA.05G168200, GLYMA.05G196600, GLYMA.06G005000, GLYMA.06G053100, GLYMA.06G159100, GLYMA.06G208700, GLYMA.08G126600, GLYMA.09G019600, GLYMA.10G180200, GLYMA.11G105300, GLYMA.11G255400, GLYMA.12G030100, GLYMA.12G168000, GLYMA.13G368400, GLYMA.14G033700, GLYMA.14G097400, GLYMA.15…
GO:0005769	early endosome	42	19	0.05	1e-30	8.94e-28	C	GLYMA.02G068000, GLYMA.02G280800, GLYMA.04G005200, GLYMA.05G153000, GLYMA.05G196600, GLYMA.06G005000, GLYMA.06G053100, GLYMA.06G159100, GLYMA.06G208700, GLYMA.11G105300, GLYMA.11G255400, GLYMA.12G030100, GLYMA.12G168000, GLYMA.14G033700, GLYMA.14G097400, GLYMA.16G003900, GLYMA.16G149500, GLYMA.17G227100, GLYMA.18G091200
GO:0005768	endosome	381	19	0.43	1.9e-28	8.493e-26	C	GLYMA.02G068000, GLYMA.02G280800, GLYMA.04G005200, GLYMA.05G153000, GLYMA.05G196600, GLYMA.06G005000, GLYMA.06G053100, GLYMA.06G159100, GLYMA.06G208700, GLYMA.11G105300, GLYMA.11G255400, GLYMA.12G030100, GLYMA.12G168000, GLYMA.14G033700, GLYMA.14G097400, GLYMA.16G003900, GLYMA.16G149500, GLYMA.17G227100, GLYMA.18G091200
GO:0012505	endomembrane system	2052	19	2.31	1.2e-14	2.682e-12	C	GLYMA.02G068000, GLYMA.02G280800, GLYMA.04G005200, GLYMA.05G153000, GLYMA.05G196600, GLYMA.06G005000, GLYMA.06G053100, GLYMA.06G159100, GLYMA.06G208700, GLYMA.11G105300, GLYMA.11G255400, GLYMA.12G030100, GLYMA.12G168000, GLYMA.14G033700, GLYMA.14G097400, GLYMA.16G003900, GLYMA.16G149500, GLYMA.17G227100, GLYMA.18G091200
GO:0005886	plasma membrane	2824	21	3.18	1.2e-14	2.682e-12	C	GLYMA.02G068000, GLYMA.02G280800, GLYMA.04G005200, GLYMA.05G153000, GLYMA.05G168200, GLYMA.05G196600, GLYMA.06G005000, GLYMA.06G053100, GLYMA.06G159100, GLYMA.06G208700, GLYMA.11G105300, GLYMA.11G255400, GLYMA.12G030100, GLYMA.12G168000, GLYMA.14G033700, GLYMA.14G097400, GLYMA.16G003900, GLYMA.16G149500, GLYMA.17G227100, GLYMA.18G091200, GLYMA.20G210300
GO:0071944	cell periphery	3638	21	4.1	1.9e-12	3.397e-10	C	GLYMA.02G068000, GLYMA.02G280800, GLYMA.04G005200, GLYMA.05G153000, GLYMA.05G168200, GLYMA.05G196600, GLYMA.06G005000, GLYMA.06G053100, GLYMA.06G159100, GLYMA.06G208700, GLYMA.11G105300, GLYMA.11G255400, GLYMA.12G030100, GLYMA.12G168000, GLYMA.14G033700, GLYMA.14G097400, GLYMA.16G003900, GLYMA.16G149500, GLYMA.17G227100, GLYMA.18G091200, GLYMA.20G210300
GO:0016021	integral component of membrane	11565	29	13.03	8.3e-11	1.237e-08	C	GLYMA.02G068000, GLYMA.02G117100, GLYMA.02G280800, GLYMA.02G285600, GLYMA.03G159400, GLYMA.04G005200, GLYMA.05G153000, GLYMA.05G168200, GLYMA.05G196600, GLYMA.06G005000, GLYMA.06G053100, GLYMA.06G159100, GLYMA.06G208700, GLYMA.08G126600, GLYMA.09G019600, GLYMA.10G180200, GLYMA.11G105300, GLYMA.11G255400, GLYMA.12G030100, GLYMA.12G168000, GLYMA.13G368400, GLYMA.14G033700, GLYMA.14G097400, GLYMA.15…
GO:0031224	intrinsic component of membrane	11723	29	13.21	1.2e-10	1.533e-08	C	GLYMA.02G068000, GLYMA.02G117100, GLYMA.02G280800, GLYMA.02G285600, GLYMA.03G159400, GLYMA.04G005200, GLYMA.05G153000, GLYMA.05G168200, GLYMA.05G196600, GLYMA.06G005000, GLYMA.06G053100, GLYMA.06G159100, GLYMA.06G208700, GLYMA.08G126600, GLYMA.09G019600, GLYMA.10G180200, GLYMA.11G105300, GLYMA.11G255400, GLYMA.12G030100, GLYMA.12G168000, GLYMA.13G368400, GLYMA.14G033700, GLYMA.14G097400, GLYMA.15…
GO:0044425	membrane part	12223	29	13.78	4.1e-10	4.582e-08	C	GLYMA.02G068000, GLYMA.02G117100, GLYMA.02G280800, GLYMA.02G285600, GLYMA.03G159400, GLYMA.04G005200, GLYMA.05G153000, GLYMA.05G168200, GLYMA.05G196600, GLYMA.06G005000, GLYMA.06G053100, GLYMA.06G159100, GLYMA.06G208700, GLYMA.08G126600, GLYMA.09G019600, GLYMA.10G180200, GLYMA.11G105300, GLYMA.11G255400, GLYMA.12G030100, GLYMA.12G168000, GLYMA.13G368400, GLYMA.14G033700, GLYMA.14G097400, GLYMA.15…
GO:0016020	membrane	14041	29	15.83	2.3e-08	2.285e-06	C	GLYMA.02G068000, GLYMA.02G117100, GLYMA.02G280800, GLYMA.02G285600, GLYMA.03G159400, GLYMA.04G005200, GLYMA.05G153000, GLYMA.05G168200, GLYMA.05G196600, GLYMA.06G005000, GLYMA.06G053100, GLYMA.06G159100, GLYMA.06G208700, GLYMA.08G126600, GLYMA.09G019600, GLYMA.10G180200, GLYMA.11G105300, GLYMA.11G255400, GLYMA.12G030100, GLYMA.12G168000, GLYMA.13G368400, GLYMA.14G033700, GLYMA.14G097400, GLYMA.15…
GO:0044444	cytoplasmic part	7490	19	8.44	5.2e-05	0.004649	C	GLYMA.02G068000, GLYMA.02G280800, GLYMA.04G005200, GLYMA.05G153000, GLYMA.05G196600, GLYMA.06G005000, GLYMA.06G053100, GLYMA.06G159100, GLYMA.06G208700, GLYMA.11G105300, GLYMA.11G255400, GLYMA.12G030100, GLYMA.12G168000, GLYMA.14G033700, GLYMA.14G097400, GLYMA.16G003900, GLYMA.16G149500, GLYMA.17G227100, GLYMA.18G091200
GO:0005737	cytoplasm	9289	19	10.47	0.0012	0.09753	C	GLYMA.02G068000, GLYMA.02G280800, GLYMA.04G005200, GLYMA.05G153000, GLYMA.05G196600, GLYMA.06G005000, GLYMA.06G053100, GLYMA.06G159100, GLYMA.06G208700, GLYMA.11G105300, GLYMA.11G255400, GLYMA.12G030100, GLYMA.12G168000, GLYMA.14G033700, GLYMA.14G097400, GLYMA.16G003900, GLYMA.16G149500, GLYMA.17G227100, GLYMA.18G091200
GO:0043231	intracellular membrane-bounded organelle	10740	19	12.1	0.0084	0.5845	C	GLYMA.02G068000, GLYMA.02G280800, GLYMA.04G005200, GLYMA.05G153000, GLYMA.05G196600, GLYMA.06G005000, GLYMA.06G053100, GLYMA.06G159100, GLYMA.06G208700, GLYMA.11G105300, GLYMA.11G255400, GLYMA.12G030100, GLYMA.12G168000, GLYMA.14G033700, GLYMA.14G097400, GLYMA.16G003900, GLYMA.16G149500, GLYMA.17G227100, GLYMA.18G091200
GO:0043227	membrane-bounded organelle	10756	19	12.12	0.0085	0.5845	C	GLYMA.02G068000, GLYMA.02G280800, GLYMA.04G005200, GLYMA.05G153000, GLYMA.05G196600, GLYMA.06G005000, GLYMA.06G053100, GLYMA.06G159100, GLYMA.06G208700, GLYMA.11G105300, GLYMA.11G255400, GLYMA.12G030100, GLYMA.12G168000, GLYMA.14G033700, GLYMA.14G097400, GLYMA.16G003900, GLYMA.16G149500, GLYMA.17G227100, GLYMA.18G091200
