# Supplementary material for: Genome-wide identification and functional characterization of magnesium transporter (MGT) gene family in soybean (Glycine max L.) and their expression profiles in response to aphid infestation, dehydration, and salt stresses
Source: PLoS One. 2025 Aug 29;20(8):e0330440. doi: 10.1371/journal.pone.0330440 (PMC12396710; doi:10.1371/journal.pone.0330440)
Supplement: S12 Data — (S12 Data.XLSX) [file pone.0330440.s012.xlsx]

## Sheet: Sheet1
S12 Data. The predicted CAREs of the upstream promoter region (2.0 kb genomic sequences) of GmMGT gene family members are predicted to identify the gene response to light, tissue, hormone, and stress
Term	Function	Group	GLYMA.02G068000	GLYMA.02G117100	GLYMA.02G280800	GLYMA.02G285600	GLYMA.03G159400	GLYMA.04G005200	GLYMA.05G153000	GLYMA.05G168200	GLYMA.05G196600	GLYMA.06G005000	GLYMA.06G053100	GLYMA.06G159100	GLYMA.06G208700	GLYMA.08G126600	GLYMA.09G019600	GLYMA.10G180200	GLYMA.11G105300	GLYMA.11G255400	GLYMA.12G030100	GLYMA.12G168000	GLYMA.13G368400	GLYMA.14G033700	GLYMA.14G097400	GLYMA.15G125900	GLYMA.16G003900	GLYMA.16G149500	GLYMA.17G227100	GLYMA.18G091200	GLYMA.20G210300
3-AF1 binding site	light responsive element	Light Responsiveness	0	0	0	0	0	0	0	0	0	0	0	0	0	0	0	0	0	1	0	0	0	0	0	2	0	0	1	0	0
AAAC-motif	light responsive element		0	0	0	0	0	0	0	0	0	0	0	1	0	0	0	0	0	0	0	0	0	0	1	0	0	1	0	0	0
ACE	part of a light responsive element		1	0	0	0	1	0	0	0	0	0	0	0	0	0	0	0	0	0	0	0	1	0	0	0	0	0	1	2	1
AE-box	part of a light response element		0	1	0	0	0	1	0	0	0	1	0	0	1	0	0	1	0	1	0	0	0	1	1	1	0	0	0	1	1
AT1-motif	part of a light responsive element		0	0	1	1	1	0	0	0	0	0	0	1	0	0	0	0	0	0	0	0	0	0	1	0	0	1	0	0	0
ATC-motif	part of a light responsive element		0	0	0	0	0	0	0	0	0	0	0	0	0	0	1	0	0	0	0	0	0	0	0	0	0	0	0	0	1
ATCT-motif	part of a light responsive element		0	0	0	2	0	0	0	1	0	1	0	0	0	0	0	0	0	0	0	0	0	0	0	0	0	0	0	0	0
Box 4	part of a light responsive element		2	3	5	4	2	5	6	6	6	7	2	5	3	2	16	6	0	13	5	5	6	5	4	2	5	1	2	3	9
Box II	part of a light responsive element		0	0	0	0	0	0	0	0	0	0	0	0	1	0	0	0	0	0	0	0	0	0	0	0	0	0	0	1	0
chs-CMA1a	part of a light responsive element		0	0	1	1	0	0	0	0	0	0	1	1	0	0	0	0	0	0	0	1	0	0	0	0	0	0	0	0	0
chs-CMA2a	light responsive element		0	0	0	0	0	0	0	0	0	0	0	0	1	0	0	0	0	0	0	0	1	1	0	0	0	0	0	0	0
GA-motif	part of a light responsive element		0	0	0	0	0	0	0	0	0	0	0	0	0	0	3	0	0	0	0	1	0	1	1	0	0	0	0	0	0
Gap-box	part of a light responsive element		1	0	0	0	0	0	0	0	0	0	0	0	0	0	0	0	0	0	0	0	0	1	0	0	0	0	2	0	0
GATA-motif	part of a light responsive element		0	0	0	0	1	0	0	1	0	0	0	0	0	2	0	1	0	0	0	0	0	0	0	0	0	0	0	0	1
GATT-motif	part of a light responsive element		0	0	0	2	0	0	0	0	0	0	0	0	0	0	0	0	0	0	0	0	0	0	0	0	0	0	0	0	0
G-box	part of a light responsive element		1	0	2	2	4	3	3	2	1	0	1	2	1	1	0	3	0	3	0	2	1	2	1	1	0	1	0	0	3
GT1-motif	part of a light responsive element		0	0	2	0	2	5	0	1	0	1	0	3	1	1	3	1	0	2	1	2	0	4	0	1	1	1	2	0	3
GTGGC-motif	part of gapA in (gapA-CMA1) involved with light responsiveness		0	0	0	0	0	0	0	0	0	0	0	0	0	0	0	0	0	0	0	0	0	0	0	1	0	0	0	0	0
I-box	cis-acting element involved in light responsiveness		0	0	1	1	0	0	0	0	1	1	0	0	0	0	0	0	0	0	0	0	0	0	0	1	0	0	0	2	0
LAMP-element	part of a module for light response		0	1	0	0	0	0	0	0	0	0	0	0	0	0	0	0	0	0	1	0	0	0	0	0	0	1	0	0	0
MRE	part of a conserved DNA module involved in light responsiveness		1	0	1	1	1	0	0	0	0	2	1	1	0	1	0	0	0	0	1	0	0	0	2	0	0	3	0	0	0
Sp1	cis-acting regulatory element involved in light responsiveness		0	0	0	0	0	0	0	0	0	0	0	0	0	0	0	1	0	0	0	0	0	0	0	0	0	0	0	0	1
TCCC-motif	cis-acting regulatory element involved in light responsiveness		0	0	0	2	0	0	0	0	0	0	0	0	0	1	0	0	0	0	0	0	0	0	0	0	1	0	0	1	0
TCT-motif	MYB binding site involved in light responsiveness		0	0	1	0	0	2	0	0	0	0	0	0	1	0	1	0	0	2	0	1	1	0	0	0	2	1	0	1	1
3-AF3 binding site	part of a conserved DNA module array (CMA3)	Tissue Specific Expression	0	0	0	0	0	1	0	0	0	0	0	0	0	1	0	0	0	0	0	0	0	0	0	0	0	0	0	0	0
A-box	cis-acting regulatory element		0	0	0	0	0	0	0	0	0	0	0	0	0	0	0	0	0	0	0	0	0	0	0	0	0	0	0	0	0
ARE	cis-acting regulatory element essential for the anaerobic induction		3	3	4	1	3	2	2	0	1	3	2	3	3	8	3	3	0	0	0	0	4	1	1	3	3	0	2	5	0
AT-rich element	binding site of AT-rich DNA binding protein (ATBP-1)		0	0	0	0	0	0	2	0	2	0	0	0	0	1	0	1	0	0	0	0	1	0	1	0	0	1	0	1	0
AT-rich sequence	element for maximal elicitor-mediated activation (2copies)		0	0	0	0	0	0	0	0	0	1	0	1	1	0	0	0	0	0	2	0	0	0	0	0	0	0	0	0	0
CAT-box	cis-acting regulatory element related to meristem expression		0	1	1	1	0	0	0	0	0	0	0	0	1	0	0	1	0	0	0	0	0	0	0	1	0	0	2	0	0
CCAAT-box	MYBHv1 binding site		0	0	0	0	0	0	0	2	0	0	0	0	1	1	0	0	0	0	0	0	0	0	0	0	0	0	0	0	0
circadian	cis-acting regulatory element involved in circadian control		0	0	0	0	0	0	0	0	1	0	0	0	0	0	0	1	0	0	0	0	0	0	1	0	0	0	0	0	1
GCN4_motif	cis-regulatory element involved in endosperm expression		0	0	0	0	0	0	1	0	0	0	1	1	1	1	0	2	0	0	0	0	0	0	0	0	1	0	0	0	0
HD-Zip 1	element involved in differentiation of the palisade mesophyll cells		0	0	0	0	0	0	1	0	0	0	0	0	0	0	0	0	0	0	0	0	1	0	0	0	0	0	0	0	0
HD-Zip 3	protein binding site		0	0	0	0	0	0	0	0	0	0	0	0	0	0	0	0	0	0	0	0	0	0	0	0	0	0	0	0	0
MBSI	MYB binding site involved in flavonoid biosynthetic genes regulation		0	0	1	0	0	0	0	0	1	0	0	0	0	0	0	1	0	0	0	1	0	0	0	0	0	0	0	0	0
O2-site	cis-acting regulatory element involved in zein metabolism regulation		1	1	0	1	0	2	0	0	0	1	0	0	0	0	0	0	0	0	0	1	0	2	1	0	1	0	0	0	1
RY-element	cis-acting regulatory element involved in seed-specific regulation		0	0	0	0	0	0	0	0	0	0	0	0	0	0	0	0	0	0	0	0	0	0	0	0	0	0	0	0	0
P-box	gibberellin-responsive element	Phytohormone Responsiveness	0	1	0	0	1	1	0	0	0	0	1	0	0	0	0	0	0	0	0	0	0	0	0	0	0	0	0	0	0
TGA-element	auxin-responsive element		0	0	0	1	0	0	0	0	2	1	1	0	0	0	0	0	0	0	0	0	0	0	0	1	1	1	0	1	0
ABRE	cis-acting element involved in the abscisic acid responsiveness		1	0	3	5	5	5	6	0	0	0	1	2	1	1	0	4	0	3	0	3	2	2	1	1	1	1	1	0	5
AuxRR-core	cis-acting regulatory element involved in auxin responsiveness		0	1	0	0	0	0	0	0	0	0	0	0	1	0	0	0	0	0	0	0	1	0	0	0	0	0	0	0	0
CGTCA-motif	cis-acting regulatory element involved in the MeJA-responsiveness		5	1	0	1	2	2	0	1	0	2	1	1	0	0	0	1	0	0	2	1	0	0	0	0	0	1	1	0	3
GARE-motif	gibberellin-responsive element		2	1	0	0	0	0	0	0	0	0	0	0	1	0	0	0	0	0	0	0	0	0	0	0	0	0	0	0	0
GC-motif	enhancer-like element involved in anoxic specific inducibility		0	0	0	0	0	0	0	0	0	0	1	0	0	0	0	0	0	0	0	0	0	0	0	0	0	0	0	0	0
TATC-box	cis-acting element involved in gibberellin-responsiveness		0	0	0	0	0	0	0	0	0	0	1	0	1	0	1	0	0	0	1	0	0	1	0	0	0	0	0	1	0
TCA-element	cis-acting element involved in salicylic acid responsiveness		0	0	0	0	0	1	0	1	0	0	0	1	0	1	1	1	0	0	0	1	0	0	1	0	1	1	0	1	0
TGA-box	part of an auxin-responsive element		0	0	0	0	0	0	0	0	0	0	0	1	0	0	0	0	0	0	0	0	0	0	0	0	0	0	0	0	0
TGACG-motif	cis-acting regulatory element involved in the MeJA-responsiveness		5	1	0	1	2	2	0	1	0	2	1	1	0	0	0	1	0	0	2	1	0	0	0	0	0	1	1	0	3
LTR	cis-acting element involved in low-temperature responsiveness	Stress Responsiveness	0	1	0	0	1	1	0	0	0	0	0	1	0	0	1	1	0	0	0	0	0	0	0	1	1	0	0	0	1
MBS	MYB binding site involved in drought-inducibility		0	0	0	0	0	0	0	0	0	1	0	0	0	0	0	0	0	0	0	2	2	0	0	0	0	0	2	0	2
TC-rich repeats	cis-acting element involved in defense and stress responsiveness		1	0	0	1	0	0	1	0	0	0	0	1	0	0	1	1	0	0	0	1	0	0	1	0	1	1	0	0	0
WUN-motif	wound-responsive element		0	0	0	0	0	0	0	0	0	0	0	0	0	0	0	0	0	0	0	0	0	0	0	1	0	0	0	0	0
