# Supplementary material for: Genome-wide identification and functional characterization of magnesium transporter (MGT) gene family in soybean (Glycine max L.) and their expression profiles in response to aphid infestation, dehydration, and salt stresses
Source: PLoS One. 2025 Aug 29;20(8):e0330440. doi: 10.1371/journal.pone.0330440 (PMC12396710; doi:10.1371/journal.pone.0330440)
Supplement: S15 Data — (S15 Data.XLSX) [file pone.0330440.s015.xlsx]

## Sheet: S13 Data. Tissue specific RNA S
S15 Data. Tissue-specific expression profiles of GmMGT genes retrieved from SoyBase database.
Genes	Young_leaf	Flower	One cm pod	Pod shell 10DAF	Pod shell 14DAF	Seed 10DAF	Seed 14DAF	Seed 21DAF	Seed 25DAF	Seed 28DAF	Seed 35DAF	Seed 42DAF	Root	Nodule
GLYMA.02G068000	5	4	4	3	3	2	2	2	2	0	2	1	2	2
GLYMA.02G117100	2	5	3	4	3	1	2	2	2	0	1	2	4	2
GLYMA.02G280800	4	7	4	6	4	2	2	2	1	1	1	0	5	2
GLYMA.02G285600	0	0	0	0	0	0	1	1	2	2	4	6	0	21
GLYMA.03G159400	4	4	4	4	3	2	1	1	3	0	1	1	0	0
GLYMA.04G005200	1	1	3	2	2	0	0	0	0	0	1	0	0	1
GLYMA.05G153000	1	7	0	0	0	1	2	1	0	0	0	0	0	2
GLYMA.05G168200	7	8	6	5	7	1	5	5	3	2	2	2	10	6
GLYMA.05G196600	7	4	5	5	6	4	3	3	2	1	2	1	5	2
GLYMA.06G005000	0	1	2	1	1	0	0	0	0	0	0	0	0	1
GLYMA.06G053100	3	6	3	3	1	2	3	3	2	1	2	1	4	2
GLYMA.06G159100	4	3	2	3	1	1	3	1	2	1	1	1	6	1
GLYMA.06G208700	0	0	0	0	0	0	0	0	0	0	0	0	0	0
GLYMA.08G126600	2	3	3	2	1	1	2	3	1	0	1	1	7	3
GLYMA.09G019600	1	1	1	1	0	0	1	0	1	0	2	1	2	0
GLYMA.10G180200	1	6	3	2	3	3	5	3	4	2	4	2	6	2
GLYMA.11G105300	1	1	0	1	1	0	1	2	0	0	0	0	0	0
GLYMA.11G255400	0	30	0	0	0	0	0	0	0	0	0	0	0	0
GLYMA.12G030100	9	10	6	11	13	4	5	2	4	2	3	1	2	1
GLYMA.12G168000	8	8	9	9	9	4	5	3	4	2	3	2	11	7
GLYMA.13G368400	0	0	0	0	0	0	0	0	0	0	0	0	0	0
GLYMA.14G033700	2	3	3	3	2	2	1	2	0	0	1	0	4	1
GLYMA.14G097400	0	3	2	1	1	0	1	1	1	0	1	0	2	0
GLYMA.15G125900	3	4	3	3	2	1	1	2	1	1	1	1	5	2
GLYMA.16G003900	18	22	18	22	19	9	6	6	6	3	5	3	18	5
GLYMA.16G149500	5	5	3	3	2	1	2	2	1	1	2	1	4	2
GLYMA.17G227100	3	4	2	2	2	0	1	1	1	1	1	0	3	1
GLYMA.18G091200	0	0	0	0	0	0	0	0	0	0	0	0	0	0
GLYMA.20G210300	1	6	5	3	3	7	19	10	7	2	5	4	10	1
