# Supplementary material for: Genome-wide identification and functional characterization of magnesium transporter (MGT) gene family in soybean (Glycine max L.) and their expression profiles in response to aphid infestation, dehydration, and salt stresses
Source: PLoS One. 2025 Aug 29;20(8):e0330440. doi: 10.1371/journal.pone.0330440 (PMC12396710; doi:10.1371/journal.pone.0330440)
Supplement: S16 Data — (S16 Data.XLSX) [file pone.0330440.s016.xlsx]

## Sheet: Sheet1
S16 Data. Tissue-specific expression profiles of GmMGT genes retrieved from Bar uTorrent database.
Tissue	GLYMA.02G068000	GLYMA.02G117100	GLYMA.02G280800	GLYMA.02G285600	GLYMA.03G159400	GLYMA.04G005200	GLYMA.05G153000	GLYMA.05G168200	GLYMA.05G196600	GLYMA.06G005000	GLYMA.06G053100	GLYMA.06G159100	GLYMA.06G208700	GLYMA.08G126600	GLYMA.09G019600	GLYMA.10G180200	GLYMA.11G105300	GLYMA.11G255400	GLYMA.12G030100	GLYMA.12G168000	GLYMA.13G368400	GLYMA.14G033700	GLYMA.14G097400	GLYMA.15G125900	GLYMA.16G003900	GLYMA.16G149500	GLYMA.17G227100	GLYMA.18G091200	GLYMA.20G210300
Root Hair 12HAI	8.87	5.65	11.29	0	1.61	0	1.21	34.69	4.84	0	14.52	5.65	0	16.13	0.81	16.94	0.4	0	5.65	21.78	0	4.84	5.65	2.82	22.99	9.28	2.82	0	55.26
Roothair_12HAImock	8.13	5.66	12.37	0	1.77	0	0	30.05	6.36	0	8.84	7.78	0	16.97	1.77	16.61	1.06	0	9.19	20.15	0	3.18	1.06	3.89	30.05	7.07	2.12	0	36.06
Root Hair 24 HAI	9.16	6.11	11.38	0	0.83	0.56	0.83	24.16	4.72	0	7.22	5.55	0	13.33	0.83	15.27	0	0	4.17	17.77	0	5	3.05	3.05	28.88	6.66	2.22	0	33.04
Roothair_24HAImock	12.45	2.77	10.79	0	0.83	0.83	0.83	38.46	4.15	0	7.75	5.26	0	17.98	2.49	19.09	0.28	0	6.92	18.26	0	6.64	3.32	4.98	29.6	6.92	2.49	0	32.65
Root Hair 48 HAI	10.76	5.53	11.99	0	0.61	0	0.31	31.35	4.92	0	7.07	3.38	0	14.75	2.15	23.36	0.92	0	4.92	19.05	0	7.99	2.77	6.15	32.88	9.22	2.15	0	26.74
Roothair_48HAImock	11.74	3.67	13.7	0.24	1.22	0.98	0	28.62	5.14	0.24	9.05	8.81	0	10.03	4.16	15.41	0.49	0	7.58	17.37	0	5.38	3.67	6.85	32.53	7.34	2.69	0	24.95
Root Hair 48 HAI Stripped	6.74	5.96	7.25	0	2.07	0.52	0	25.91	6.22	0	8.29	2.59	0	5.44	1.81	24.87	0.52	0	4.66	16.84	0	10.88	1.3	10.11	29.8	3.89	1.3	0	10.88
SAM	10.13	13.17	7.6	0.25	5.57	0.51	0.51	19.5	10.89	0	12.16	3.29	0	5.83	4.05	3.04	0.76	0	10.89	25.08	0	7.35	3.55	6.59	46.1	11.65	3.8	0	7.6
Flower	4.74	11.27	5.34	0	4.45	0.3	12.45	23.13	6.52	1.19	7.12	9.19	0	10.38	1.48	8.01	0.59	36.77	56.63	19.57	0	5.63	0.3	4.74	35.28	11.56	4.74	0	13.05
Green_Pods	4.78	3.42	11.62	0	2.73	3.42	0	16.4	12.98	1.37	7.52	0	0	4.78	1.37	10.93	0	0.68	9.57	15.03	0	9.57	1.37	6.15	42.36	6.83	4.1	0	17.77
Leaves	7.1	13.49	11.01	0	2.84	0.71	1.42	20.95	4.97	0.36	4.62	11.72	0	7.81	1.42	5.68	0.36	0	46.17	24.5	0	7.1	0	3.55	45.81	9.59	2.13	0	12.43
Nodule	3.19	3.72	6.91	65.16	1.33	1.6	2.39	16.22	0.8	0	2.13	2.39	0	4.52	0.53	5.05	0	0	2.39	10.9	0.27	6.38	0.27	4.26	16.49	2.66	0.53	0	2.13
Root	9.76	8.7	12.92	1.05	0.26	1.05	0.26	35.87	7.38	1.32	9.49	4.75	0	15.56	0	16.88	0.53	0	5.54	19.52	0	8.97	3.69	10.81	41.4	12.13	2.11	0	27.16
Root_tip	10.82	8.96	8.34	0	2.78	0	0	17.92	12.98	0	10.2	0.62	0	7.73	3.4	20.71	1.24	0	5.25	25.65	0	2.47	3.09	7.42	42.34	8.34	4.33	0	23.49
