# Supplementary material for: Genome-wide identification and functional characterization of magnesium transporter (MGT) gene family in soybean (Glycine max L.) and their expression profiles in response to aphid infestation, dehydration, and salt stresses
Source: PLoS One. 2025 Aug 29;20(8):e0330440. doi: 10.1371/journal.pone.0330440 (PMC12396710; doi:10.1371/journal.pone.0330440)
Supplement: S17 Data — (S17 Data.XLSX) [file pone.0330440.s017.xlsx]

## Sheet: Sheet1
S17 Data. Expression profiles of GmMGT genes under biotic stress like Aphid infestation.
Wm82.a2.v1	Aphid susceptible					Aphid resistant
Gene	0hr	4hr	8hr	24hr	48hr	0hr	4hr	8hr	24hr	48
GLYMA.02G068000	555	549.5	268	324.5	175	195.5	248	378.5	603.5	204.5
GLYMA.02G117100	239	200.5	86.5	110.5	72	66.5	109	153.5	255	61
GLYMA.02G280800	541	501	181.5	306.5	179.5	170.5	218	240	509	171.5
GLYMA.02G285600	3	2.5	0.5	0	0	0.5	0.5	1	1	1.5
GLYMA.03G159400	214	236	131	133.5	73	75.5	96	168	269	88.5
GLYMA.04G005200	149	136.5	60	116	73	66.5	39	105.5	206	59
GLYMA.05G153000	23	46.5	13	20.5	11.5	13	10	19	39	7
GLYMA.05G168200	445.5	465.5	271	325.5	217	155	229.5	393	608	166.5
GLYMA.05G196600	478.5	449	259.5	350	148	202.5	196	360	517.5	162.5
GLYMA.06G005000	272.5	271.5	100	193	94	130.5	84	167.5	347	99.5
GLYMA.06G053100	254	190	90.5	150.5	79.5	85.5	110.5	191.5	262.5	72
GLYMA.06G159100	172	159.5	96.5	127.5	48	71	154.5	239	261.5	54
GLYMA.06G208700	0.5	0	0	0	0	0	0	0.5	0.5	0
GLYMA.08G126600	185	166	103	132.5	71	58	103.5	205.5	232	59.5
GLYMA.09G019600	82.5	64.5	18.5	67	27.5	35	29	51.5	83.5	31.5
GLYMA.10G180200	131.5	114	44	65.5	58	29	48	98	196	48.5
GLYMA.11G105300	116	79	45	71	32.5	37.5	41	88	96.5	35.5
GLYMA.11G255400	0.5	0	0	0	0	0	0	0	0	0
GLYMA.12G030100	654.5	517.5	294.5	346.5	274.5	232	265.5	462	546	222.5
GLYMA.12G168000	675.5	560.5	332	415	273	339.5	261	434	680	229.5
GLYMA.13G368400	0	0	0	0	0	0	0	0	0.5	0.5
GLYMA.14G033700	246	223.5	64.5	136.5	77	77	107	120.5	268	74.5
GLYMA.14G097400	126.5	110	48.5	70.5	27.5	56	63.5	102.5	144.5	49
GLYMA.15G125900	223	216.5	95.5	130	70.5	64.5	103.5	178	284	78.5
GLYMA.16G003900	1075	869	487.5	629	399	538	415	633	1027	352
GLYMA.16G149500	867.5	718.5	307.5	515	223	336.5	388.5	540	963.5	274
GLYMA.17G227100	243	217.5	90.5	110	61	106.5	105	157	241	73
GLYMA.18G091200	0.5	0	0	0	0	0	0	0	0	0
GLYMA.20G210300	234.5	231	103.5	137.5	87	67.5	127	178	309	78
