# Supplementary material for: Genome-wide identification and functional characterization of magnesium transporter (MGT) gene family in soybean (Glycine max L.) and their expression profiles in response to aphid infestation, dehydration, and salt stresses
Source: PLoS One. 2025 Aug 29;20(8):e0330440. doi: 10.1371/journal.pone.0330440 (PMC12396710; doi:10.1371/journal.pone.0330440)
Supplement: S18 Data — (S18 Data.XLSX) [file pone.0330440.s018.xlsx]

## Sheet: Sheet1
S18 Data. Expression profiles of GmMGT genes under abiotic stress like dehydration and salt stresses.
	Control	Dehydration			Salt
Gene	0hr	1hr	6hr	12hr	1hr	6hr	12hr
GLYMA.02G068000	178.354	192.097	182.677	189.543	203.667	202.157	176.652
GLYMA.02G117100	93.1764	51.1614	108.626	99.5849	75.3999	116.546	105.533
GLYMA.02G280800	200.141	365.547	170.429	218.815	296.668	238.26	305.393
GLYMA.02G285600	8.45519	4.69747	11.9776	0.599168	11.1339	5.34047	1.35365
GLYMA.03G159400	13.0137	20.2367	20.4395	21.3957	11.1603	20.8637	15.6087
GLYMA.04G005200	1.27784	0.423205	0.808235	0	0.31173	4.22868	10.4663
GLYMA.05G153000	1.48546	0	1.71533	1.29204	0.545528	1.17553	0.280141
GLYMA.05G168200	183.797	181.051	183.06	192.816	158.77	144.746	183.187
GLYMA.05G196600	85.5424	102.106	107.729	103.837	89.0313	42.7697	62.1598
GLYMA.06G005000	2.6947	2.00111	0.25655	0	1.07389	2.89928	0.815477
GLYMA.06G053100	62.5279	77.3861	86.3198	88.8841	91.032	147.387	130.282
GLYMA.06G159100	46.2224	33.832	39.7463	48.3289	43.921	46.2237	44.3043
GLYMA.06G208700	0	0	0	0	0.0779325	0	0
GLYMA.08G126600	88.9469	93.7266	77.198	100.895	99.2104	97.3127	134.166
GLYMA.09G019600	123.92	103.439	83.8905	100.746	88.6742	127.168	64.5791
GLYMA.10G180200	77.5777	78.3661	70.1463	83.8267	77.8663	82.0767	94.8959
GLYMA.11G105300	31.1614	30.3735	36.1055	31.3175	30.9703	42.5067	23.2509
GLYMA.11G255400	0	0	0	0	0	0.165972	0
GLYMA.12G030100	62.7362	107.15	87.4199	61.4967	75.4582	82.9896	100.233
GLYMA.12G168000	177.206	183.858	193.374	169.519	184.229	195.615	161.111
GLYMA.13G368400	0.576659	0.939494	0.809833	0.343063	1.41846	0.165972	0
GLYMA.14G033700	189.632	203.073	151.68	182.549	203.944	160.915	151.075
GLYMA.14G097400	74.599	59.0992	78.1667	66.4087	70.7158	63.9481	69.0827
GLYMA.15G125900	147.457	197.347	175.3	161.328	191.634	145.732	94.9366
GLYMA.16G003900	59.8545	40.6267	53.8628	52.7665	75.4597	69.9596	40.1033
GLYMA.16G149500	209.941	162.894	205.241	186.479	194.766	198.203	155.262
GLYMA.17G227100	160.058	102.572	142.047	131.964	142.621	144.936	130.985
GLYMA.18G091200	0	0	0	0	0	0	0
GLYMA.20G210300	122.449	102.477	146.895	156.701	121.611	127.746	145.223
